# Supplementary material for: Chromosome-level genome assembly of a parent species of widely cultivated azaleas
Source: Nat Commun. 2020 Oct 19;11:5269. doi: 10.1038/s41467-020-18771-4 (PMC7572368; doi:10.1038/s41467-020-18771-4)
Supplement: Supplementary file 4 — Source Data [file 41467_2020_18771_MOESM4_ESM.xlsx]

## Sheet: Sheet1
README
Fig. 1a:	The concatenated sequence alignment used for phylogenetic analyses.
Fig. 2a; Suppl. Fig. 14:	Ks, Ka and Ka/Ks of the five modes of gene duplications. WGD: whole-genome duplication, TD: tandem duplication, PD: proximal duplication, TRD: transposed duplication, DSD: dispersed duplication.
Fig. 2b; Suppl. Fig. 13:	Gene information for the modes of gene duplications and the study of gene family evolution. WGD: whole-genome duplication, TD: tandem duplication, PD: proximal duplication, TRD: transposed duplication, DSD: dispersed duplication; WGDp: whole-genome duplication experienced positive selection, TDp: tandem duplication experienced positive selection, PDp: proximal duplication experienced positive sel…
Fig. 2d; Suppl. Fig. 16:	Flowering-time genes annotated in the genome of R. simsii.
Fig. 3; Suppl. Fig. 17,18:	Flower pigmentation genes annotated in the genome of R. simsii.
Fig. 4b:	Flower coloring associated time-ordered gene co-expression network resolved in the present study.
Fig. 5d,6b:	DNA binding sites predicted with PlantRegMap.
Suppl. Fig. 5:	Genes annotation of mitochondrial, and chloroplast genomes in gff3 format.
Suppl. Fig. 21:	GO enrichment of different stages identified in time-ordered gene co-expression network. ‘ID’ is the Gene Ontology (GO) term ID; ‘Description’ is the GO term; ‘GeneRatio’ is k/n, n = size of input geneset in different stages that match the GO term, k = size of the overlap of genes annotated specific GO term with list n; ‘BgRatio’ is M/N, N = size of the background geneset in R. simsii that match …
Suppl. Fig. 23,24:	Classification of MYB, basic helix-loop-helix (bHLH), WD40, ERF, and WRKY gene families of Arabidopsis and R. simsii. The colored gene names (purple, thallite, blue, wathet blue, and green) show genes that are identified as direct regulators of anthocyanins/flavonols biosynthesis genes in L6, L7, and L8, respectively.
Table 1:	Summary of PacBio and Illumina sequencing data (including Hi-C and RNA sequencing) generated in the present study. IDs of the study, sample, sequencing library and accessions in NCBI SRA and employed sequencing platform, material origins of the sequenced DNA or RNA, statistics of raw and cleaned data, and mapping rates are shown.
Fig. 1a
>Rhododendron_simsii
MASKDAIEAESHLVRLCIEAASQSRDAVESWRRQRRTLERMPSHLAGALLRRLLRRRLLHPSLLEVFKYCIEDIDLRGEISVDAEWMAYLGAFRYLRSLNVSGCRRITSSALWDITGMTNLKEVDLSQCSKVTDAGIRHLLSVSTLEKLHIAETGVTAEGISLLSSLVNLSLLDLGGLPVTDRALTSLQVLTKLQYLDLWGSEISNEGAAVLKVFPMLSFLNLAWTKVTELPNLSTLTCLNMSNCSVHSLFEGHGDKAPLTKLILAGASYSDVSKAFLYVATSSLFFLDMSNSFFNEFCFLSRMNALEHLDLSSTLIDDNSVEIIACIGANLRILILDRTGVTAAGLGILAGNVPTLQNISLSCTPADDLAISYISMVPSLKVINLSKTNINGLIHQAG…
GCGDVALAPVGPHWKRMRRICMEHLLTTKRLESFVKHRADEAQHLVEDVWAQAQIGEAVNLREVLGAFSMNNVTRMLLGKQYFGAGSAGPQEAMEFMHITHELFWLLGLIYLGDYLPFWRWVDPYGCEKKMREVEKRVDDFHTKIIEEHRRVKKENGGEENSGEMDFVDVLLSLPGEDGKEHMDDVEIKALIQDMIAAATDTSAVTNEWAMAEVIKHPRVLHEIQKELDSVVGPNRMVTEQDLAHLTYLRCVVRETFRMHPAGPFLIPHESTRATEINGYHIPAKTRVFINTHGLGRNTALWDDVGEFRPERHFSADGSRVEISHGADFKILPFSAGKRKCPGAPLGVAFVLMALARLFHCFDWTPPDGMRPEDVDTNEVYGMTMPKAKALMAIARPRL…
KTGHLPNS--MEEQAYTVASDSDTPGGEKSSSTFPETAIGIDIGTSHCSMAVWNGSQVELLRNTRNQKLMRSYVTFKDDIPSGGVTNQLSQEYEILSGAAIFNIVRLIGRVDTDPIVHASKTLPFLVQTLDIGVRPFIAALVNNTWRSTTPEEVLAIYLVELRTMAEIQLKRVVRNVVLTIPVAFSRFQLTRVERACAMAGLHVLRLMPEPTAVALLYAQQQQQNVHDNMGSGSEKIALIFNMGAGYCDVAITATAGGVSQIKAVSGSTIGGEDMLQNLMHHLLPNMDSLFSSHGVNEIKSMGLLRVSIQDAIHKLSSETSVQVDVDLGNGSKISRVVQREEFEEVNKNVFEKCEILIQQCLKDAKVEAEDVDDAILVGGCSNIPRIRNLVMGTCKKER…
--------------------LQMSGRAGRPPFDDTGM-----------------------------------------------------------------NPENYAIKKGIPGDRIEKHVQEICVQKVNELSRNQMIWTDEDGFLLKPLEPGRLMTKYYLRFNTMKNIMQAHADCSMEDALHIVCRAEEVSWIQLRRNEKKLLSDTNTDKDGKLRFHILGEKGKKKKRIQTGEEKIFVLANDCLTGDPSLHDLSMNQDMNSICSNGCRIAKCMKEYFICRKNYKGALNSALLAKSLHQKLWDDSPYLLKQLPGIGMVTAKALHSMGVKSFATLREADPRKIEIVTGRKYPFGNHIKEALLSLPPQIEMKLEETQCQRQGNSMVVVTLTRLSESAQST…
YDWTLAQEAASREAEKMRLKLEDPYMKEVANAVPMPDVVDRLDGKNMDLSDQALSALTFDVVIILFAICSIVYVLANKNIL-SMLFPPPWRPPFPANYSNSGRRGIRRSRILP------PAPASGSREVDTFTEYSGYLFGLSTSEADSLTDYDISRIFAIYRKKPLVVLRRVVQVGATLGKWFAQRYLDTVADQSERMFEVRAAELREILTQLGPAYIKIAQAISSRADLIPPSYLDELSLLQDRIAPFSTQVAFNTIERELGLPIDEIFSEVSPEPVAAASLGQVYQARLRTSGQVVAVKVQRPGVQAAISLDILILHFLAGLIRRAGKFNTDLQALVDEWASSLFREMDYKKEAKNGLKFRQLYGGLQDVVVPEMYVEQTTCRVLTMEWIEGMKLS…
E-----------ARGASRRPAKQQSPHSRSSLDQFSSLSLSLCDFSQPSPSARVPERTRGMAVERESAAYVRKSMVGEWIERGDPWKDKVRSLQLLLRDRFRVAVDRHRRRPSFSDGYFSSTLQRWLRRFRSFRTDSLPSTSSFCRRRVGKDVGAEEESVITRMLQALAVPILGNVCHVFMHGLNRVQIYGAEKLHQALLNRPDNQPLVTVSNHVASMDDPLVIASLLPPSILLDAHRLRWTLCATDRCFRNPVTSAFFRSVKVLPVSRGDGIYQTGMDMAISKLNNGGWVHIFPEGSRSRDGGRTMSSVKRGVGRLILDADNIPLVVPFVHVGMQDIMPIGAKIPRIGKTVTVLIGDPIYLGDLF-MEGNHNKARGNLYDAVSSRIGNRLQELKIQVE…
LEIFQQTENIENSSEIIERVINFLLLLEQHAVQKGETWPLFKMVGPMLGKLFPLTRTLDSPDIVRLASVAVSVFGPRKIIGELVCHDSTSSSSLSGSTNRELDSDQFLQLYKEMFVPWCLQGNSPSTCARVDLLLGLLDDESFSEQWHGIITYTTDLEHFGGRPETPDPNYVLVMATLMEKARVELRKRKEGVNLVRRQGSHPDHWHHELLDSSAVSITRS--SLRSSDARFIRAVLGGSTEDDQTSFLSRNAKILVFQELYMKLVTFTMDSTFNWVRDARSLLI---DDSVPRTEPSMDVLERAQFSLEVLDGSFFCLKTIEDETELVSATLAAIFLIDWEYRMAVASNDALDDETARKMKARMDFGASVHAFCGQISSSFFKSLSRDLRNSLGSILV…
AEGTELTPSPQLLSQKEIIHLANLFVGSGVNKIRLTGGEPTIRKDIEEICLQLSNLKGLKTLAMTTNGITLARKLPKLKECGLSALNISLDTLIPAKFEFMTRRKGHERVMESINAAIDLGYNPVKVNCVVMRGFNDDEICDFVELTREKPINIRFIEFMPFDGNVWNVKKLVPYAEMFDRVVKRFTGLNRIRDHPTDTAKNFRIEGHQGTVSFITSMTEHFCAGCNRLRLLADGNFKVCLFGPSEVSLRDPLRCGVDDNELKEIIGAAVKRKKASHAGMFDIAKTPNRPMIHIGGMLGSDEGDEVFFDSPENFSSEESVVVKEDLFCGNVGYEIWLKEPKSVKERRAGFLREMGLVD-------GKESEVMGVERIAECSGAVSSCCVSSVDGEQEQL…
LESVRKIWTVSPLYMGRRSCKIAGRKGIQDAKKAKLYSRIGKEVVSAVKNGGPNPLSNIALASVIEKAKDLDVPKEILERNIKRASEKGQEAYIEKVYEVYGFGGVGIIIEVSTDKINRSVAAVREVVKDCGGKMAGPGSLIFKFRRARVANVKVTDADKDQLLAIALDAGADDVIEPPMYEDDTDEERSERYYKLVSSSENYAAILSKLRDKGITFEPDNGSELLPITPIEVDDGAMDLNKDLMSKLLDLDDVDAVYTDQK--MGSHTLL-----------------------------LFNYGFI-----SITVTVSKNGKVVQQGCKSKAGLRNILCSIQKEQKGWWKRLLKTEEKPAPYIKVDWNKWCDEDDEESTGSDLASDDDVPHTGEDDGS…
EEVGTEPNGTEFLIATKDSPELDAAALVVGRVLEGMEVVHRIGQVKTVQENSSSPYFRVAKLIGDKRAVVAERGFNRPYAKVVVSNCGLFDMTTEMPPPPPKNPSAATSSTPTSPEPQTETLDEPSTSAMAPPPPKN--PVQSDAVLAHSNGRQEPQPTPSQDEEEPAAPVEISDAGNSAPTRSVDGKQEQRPSVAVPYTIPEWSGPPGYDFSLEVLKGGSIVDQLHVHEKGAYMFGRVDLCDFVLEHPTISRFHAVLQYKRNGGAYLHDLGSTHGTFVNKNQVKPKVFVDLHVGDVIRFGQSSRLYILQGPSELMPPERDLKSIQNSKMREEMQDMKASLLRAKREASIADGVSWGMGEDAIEEAEEDVDEISWQNYKGQLTEKQEKTRDKVIKRLEK…
EDSIVSRVGSALVEISGDILKIHIPEF--RVITEPKADGYSNYLRSICVLEEL-MSSIQSLPKTLLKNPSSIKTKSLAQQLHAQIVKSNAT-------------THLNLIHESLIVFNTLHSPPSLGAWKSIIRYYTSNGLFLQTLTAFVKMWDSGVYPDHNVFPSVIKSCTHLVDLRFGESVHGCAIHLGIDFDLFTGNALMNMYSKLETFGRIGGLGDVVGQVFDKMPKLGKM----KMNYALPPSNKQTAGFDRLGMSYEVLRRNGGMEALRLDSVRKVFEMMPKRDLVSWNTLIAGNAQNGLYKEALYMVREMGKANLQPDPFTLSSVLPIFAEYVDVMKGKEIHGYAIRHGLDTNGFIGSSLIDMYANCTRVEDSCKVFNLLPQGDIVSWSSVI…
RLQRGERVSLWKCLLLDEAENILFENDNIVDADDGGSMPCLRENKVIERLNFVIHEPRDNTRLRVVLLASGGHFAGCVFDGNSVVAHKTFHRYVVRAKAGKKQSSKDATGRAAHSAGASLRRYNELALKKEIQELLAAWKPYFDASSCVFIYAPSDNHQLLFDGEQPYFSCKHCIVRSVPLTVRRPTLKEARRVYKLLTQVNFEVDE-NASIIKEDSVLSVSIANECFPGSTKEDVVDNLGCMKIAEVCSAVKNSEILSISSESENEVISASTPLHEAAKCGNEQKVLELLEQGSDPCIVDERGRTPYMLATEKEVRNIFRRFMASNLDKWDWNAAKVPSALTKEMEESQAAKQAEKDAKRKARAKELKKLRKEKEKKAQADAASSQSAPTISANRVAT…
----------------------------------------------------------------------------------------------------------------------------------------------------------------------MAYGRD-RSSIFEGFTLSPLPYPVLLILAVIFIFLGLQWYASYEEVIESTEQSLGWVLFVIPVVIVIVVRWLSSLENSDWLLSVGSVDRRRRTNY-LTSEGSSPWAVAAVILLLLVMVQYRSAFLDRFFLMTDPRASLHNGANTKAGRSLPSWISARESDTKSHGKKAAD----EENDGTKTSKQAKE---SSPSKKPESSKKSSPSSSGPTNFSKLLEGVVFVLSGFVNPER…
>Rhododendron_delavayi
MASKDAIEAEGHLVRLCIEAASQSRDAVESWRRQRRTLERMPSHLAGALLHRLLRRRLLHPSLLEVFKYCIEDIDLRGEISVDAEWMAYLGAFRYLRSLNVSGCRRITSSALWDITGMTNLKEVDLSRCSKVTDAGIRHLLSVSTLEKLHIAETGVTAEGISLLSSLVNLSLLDLGGLPVTDRALSSLQVLTKLQYLDLWGSKISNEGAAVLKVFPMLSFLNLAWTKVTELPNLSTLTCLNMSNCSVRSLFEGHGDKAPLTKLILAGASYSDVSKAFLYVATSSLFFLDLSNSYFNEFCFLSRMNALEHLDLSSTLIDDNSVEIIACIGANLRILILDRTGVTAAGLGILAGNVPTLQNISLSCTPADDLAISYISMVPSLKVINLSKTNINGLIRQAG…
GCGDVALAPVGPHWKRMRRICMEHLLTTKRLESFANHRADEAQHLIEDVWARAQTGEAVNLREVLGAFSMNNVTRMLLGKQYFGAGSAGPQEAMEFMHITHELFWLLGLIYLGDYLPFWRWVDPYGCEKKMREVEKRVDDFHTKIIEEHRRVKKENGGEENSGEMDFVDVLLSLPGEDGKEHMDDVEIKALIQDMIAAATDTSAVTNEWAMAEVIKHPRVLHEIQKELDSVVGPNRMVTEQDLAHLTYLRCVVRETFRMHPAGPFLIPHESTRATEINGYHIPAKTRVFINTHGLGRNTALWDDVGEFRPERHFSADGSRVEISHGADFKILPFSAGKRKCPGAPLGVAFVLMALARLFHCFDWTPPDGMRPEDVDTNEVYGMTMPKAKALMAIARPRL…
KTGHLPNS--MEEQAYTVASDSETPGGEKSASTFPETAIGIDIGTSHCSMAVWNGSQVELLRNTRNQKLMRSYVTFKDDIPSGGVTNQLSQEYEILSGAAIFNIVRLIGRVDTDPVVHASKTLPFLVQTLDIGVRPFIAALVNNMWRSTTPEEVLAIYLVELRTMAEIQLKRVVRNVVLTIPVAFSRFQLTRVERACAMAGLNVLRLMPEPTAVALLYAQQQQQNVPNNMGSGIEKIALIFNMGAGYCDVAITATAGGVSQIKAVSGSTIGGEDMLQNLMHHLLPNMDSLFSSHGVNEIKSIGLLRVSIQDAIHKLSSETSVQVDVDLGNGSKISRVVQREEFEEVNKNVFEKCEILIQQCLKDAKVEAEDVDDAILVGGCSNVPQIRNLVMGTCKKER…
STQYFNKVKGLYMEYERSMVLQMSGRAGRPPFDDTGM---------VHLYENLLSGCEMVESQLLSCMMEHLTAEIVQLTISDITRAIEWMKCSFLY-----NPENYAIKKGIPGDRIEKHVQEICVQKLNELSRNHMIWTDEDGFLLKPLEPGRLMTKYYLRFNTMKNIMQAHADCSMEDALHIVCRAEEVSWIQLRRNEKKLLSDTNTDKDGKLRFHILGEKGKRKKRIQTREEKIFVLANDCLTGDPSLHDLSMNQDMNSICSNGCRIAKCMKEYFICRKNYKGALNSALLAKSLHQKLWDDSPYLLKQLPGIGMVTAKALHSMGVKSFATLREADPRKIEIVTGRKYPFGNHIKEALLSLPPQIEMNLEETQCQRQGNSMVVVTLTRLSESAQST…
YDWTLAQEAASREAEKMRVKLEDPYMKEVANAVPMPEVVDRLDGKNLDLSDQALSALTFDVLIILFAICSIVYVLVFKDPYYSMLFPPPRRPPFPSNYSNSGRCGIRRSGIPP------PTPASGRRDVDTFTEYSGYLFGLSTSEADSLTDYDISRIFAIYRKKPLVVLRRVVQVGATLGKWFVQRYLDTVADQSERMFEVRAAELREILAQLGPAYIKIAQAISSRADLIPPSYLDELSLLQDRIAPFSTQIAFNTIERELGLPIDEIFSEVSPEPVAAASLGQVYQARLRTSGQVVAVKVQRPGIQAAISLDILILRFLAGLIRRAGKLNTDLQAIVDEWASSLFREMDYKKEAKNGLKFRQLYGGLQDVVVPEMYVEQTTCRVLTMEWIEGMKLS…
EDGDHLLKEKNDYKAQNRRWGRGQRYRGTNGHGHGTVFSSHGSEASKPPPGPRMPDGTRGFSFGRGRTPASNQDMVGEWIEIGDLWKDKVRSLQLLLRDRFRVAVDRHRRRPSFSDGYFSSTLQRWLRQFRSFRTDSLPSTSSFCRRRVGKDVGAEEESVITRMLQALAVPILGNVCHVFMHGLNRVQIYGAEKLHQALLNRPDNQPLVTVSNHVASMDDPLVIASLLPPSILLDAHKLRWTLCATDRCFRNPVTSAFFSSVKVLPVSRGDGIYQKGMDMAISKLNNGGWVHIFPEGSRSRDGGRTMSSVKRGVGRLILDADNIPLVVPFVHIGMQDIMPIGAKIPRIGKTVTVLVGDPIYLGDLF-MEGNHNKARGNLYDAVSSRIGNRLQELKVQVE…
LEIFQQTENIENSSEIIERVINFLLLLEQHAVQKGETWPLFKMVGPMLGKLFPLTRTLDSPDIVRLASVAVSVFGPRKIIGELVCHDSTSSSSLSGSTNRELDSDQFLQLYKEMFVPWCLQGNGPSTSARVDLLLGLLDDESFSEQWHGIITYATDLERFGGRPETPDPNYILVLAMLMEKARVELRKRKEGVNLVRRQGSHPDHWHHELLDSSAVSITRS--SFRSSDARFIRAVLGGSTEDDQTSFLSRNAKILVFQELHMKLVTFTMDSTFNWVRDARSLLI---DDSVPRTEPSMDVLERAQFSLEVLDGSFFCLKSIEDETELVPATLAAIFLIDWEYRMAVASNDALDDETARKMKARMDFGASVHAFCGQISSSFFKSLSRDLRNSLGSILV…
AEGAELTPSPQLLSQKEIIHLANLFVGSGVNKIRLTGGEPTIRKDIEEICLQLSNLKGLKTLAMTTNGIILARKLPKLKECGLSALNISLDTLIPAKFEFMTRRKGHERVMESINAAIDLGYNPVKVNCVVMRGFNDDEICDFVELTREKPINIRFIEFMPFDGNVWNVKKLVPYAEMFDRVVKQFTGLNRIRDHPTDTAKNFRIEGHQGTVSFITSMTEHFCAGCNRLRLLADGNFKVCLFGPSEVSLRDPLRCGVDDNELKEIIGAAVKRKKASHAGMFDIAKTPNRPMIHIGGMPGSDERDEVFFDSAENLSSEESVVAKQDLFCGNVGYEIWLKEPKSVKERRAGFLRKMGFVD-------GNESEVMGVERIAECSGAVSSCCVSSVDGEEEQL…
VESVRKIWTVSPLYMGRRSCKIAGRKGTQDAKKAKLYSRIGKEVVSAVKNGGPNPVSNIALASVIEKAKDLDVPKEILERNIKRASEKGQEAYIEKVYEVYGFGGVGIIIEVSTDKVNRSVAAVREVVKDCGGKMAGPGSLIFKFRRTRVANVKVTDADKDQLLAIALDAGADDVIEPPMYEDDADEERSERYYKLVSSSENYPAILSKLRDEGITFEPDNGSELLPITPIEVDDEAMDLNKDLMSKLLDLDDVDAVYTDQKHSPSRHPEVLWAQRSDKVYLTIALPDAKDISVKCEPKGLFSFSAKGVQGESFDFSLELYGNIAAEGCKSKAGLRNILCSIQKEQKGWWKRLLKTEEKPAPYIKVDWNKWCDEDDEESTGSDLASDDDVPYTGED---…
EEVGTEPNGTEFLIATKDLPELDAAALVVGRVLEGMEVVHRIGQVKTVQENTSSPYFRFG-------------------------------MTTEMPPPPPKNPSAATSSTPTSPEPQTETLDEPSTSAMAPPPPKN--PVQSDAVLSHSNGRQEPQLTPSQDQEEPAAPVEISNAGNSAPTRSVDGKQEQRPSVAVPYTIPEWSGPPGYDFSLEVLKGGSIVDQLHVHEKGAYMFGRVDLCDFVLEHPTISRFHAVLQFKRNGGAYLHDLGSTHGTFVNKNQVKPKVFVDLHVGDVIRFGQSSRLYILQGPSELMPPERDLKSIKNSKMREEMQDMEASLLRAKREASIADGVSWGMGEDAIEEAEEDVDEISWQNYKGQLTEKQEKTRDKVIKRLEK…
EGTPIRITKNLRVCGDCHTFSKLVSKFFPRVIIVRDANRFHRFEGGICSCGDFWMSSIQSLPKTLLKNPSSIKTKSLAQQLHAQIVKTNAT-------------THLNLNHESLIVFNTLHSPPSLEAWKSIIRYYTSNGLFLQTLTAFVKMWDSGVYPDHNVFPSVIKSCTHLVDLRLGESVHGCAIRLGIDFDLFTGNALMNMYSKLETFGRIGGLGDVVGQVFDKMPKLGKMVGNDKMNYALPPSNKQTAGFDRLGMSYEVSRRSGEKEALRLDSVRKVFEMMPKRDLVSWNTLIAGNAQNGLYKEALCMVREMGKSNLQPDPFTLSSVLPIFAEYVDVMKGKEIHGYAIRHGLDTNGFIGSSLIDMYANCTRVEDSCKVFNLLPQGDIVSWSSVI…
RLQRGERVSLWKCLLLDEAENILFENDNIVDADDGGSMPCLREKEVIERLNFVIHEPRDNTQLRVVLLASGGHFAGCVFDGNSVVAHKTFHRYVVRAKAGKKQSSKDATGRAAHSAGASLRRYNELALKKEIQELLAAWKPYFDASSSVFIYAPSDNHQLLFDGEKPYFSCKQCIVRSVPLTVRRPTLKEARRVYKLLTQVTNEVEE-NATIIKEDSVLSVSIANECFPGSTKEDVVDNLGCMKITEVCSGVKNSEILSISSESEIEVVSASTPLHEAAKCGNEQKVLELLEQGSDPCIVDERGRTPYMLATEKEVRNIFRRFMASNLDKWDWNTAKVPSALTKEMEESQAAKQAEKDAKKKARAKELKKLRKEKEKKAQADAASSQIGPTISANRVAT…
DKPSGSDEGGEGSGNANDVGAVKYIENKSAGNIDKIGDLTPVQDFEAMMSRRDSPEWVNKAIKDMKNKIFDMVENSCEGDTYQKALECLVSLRKGCILEQEPKQFNDFLRHLYKFCQEKDLNNFCEFLASKGVSLITKTEAVD--------RSFELKKEKKNKSMSMAYGRD-RSSIFEGFTLSPLPYPVLLILAVIFIFLGLQWYASYEEVLETTEQSLGWVLFLIPVVIVIVVRWLSSLENPDWLFSMGSVDRRRRTNY-LTSEGSSPWAVAAVILLLLVMVQYRSAFLDSWFPMTDPRASLHNDANTKAGRSLPSWISARESETKSHGKKAAD----EENDGTKTSKQAKE---SSPSKKPESSKKSSPSSSGPTIFSKLLEGVVFVLSGFVNPER…
>Sesamum_indicum
--------MESFLVRMCIEAATESAAAVEKWRRQRRTLESMPSHLAEALLRHLLRRRLLFPSLLEVFKYSVEEIDLRGESCVDAEWMAYLGAFRYLRSIILADCNRINNSALWSITGMANLKEVDLSRCSKVTDAGIRHLLSVPALEKLCISETGVTADGVAGLASLTNLFMLDLGGLPVTDSALSSLQVLKKLKHLELWGSEISNEGAVLLKTFPSLSSLNLAWTNVTNLPNLSSLAYLNMSNCTIHSLFEGEGHKACLEKLVLSGVTMTNVSEAFQYVETSKLCFLDLSSSSLQSFSFLHSMSALTNLNLCDTALVDDSIEHIAYIGANLRYLNLSHTKVTSEGIGALAGHVPNLEIVLLSGTHIDDTAVSYISVMPSLKAINLSKTNVKGLIHQES…
GCGDVALAPLGPKWKRLRRICMEHLLTTKRLESFGRHRADEAQHLVKDVWSVAERGEAVNLREVLGAFSMNNVTRMLLGKQYFGAESSGPHEAMEFMHITHELFWLLGLIYLGDYLPIWRWIDPYGCEKRMRQVEKRVDDFHAKIIEEHRQ-RIQV--IKDEGEMDFVDVLLSLPGEDGKEHMDDVEIKALIQDMIAAATDTSAVTNEWAMAEVIKHPQVLKTIQQELDSIVGPDRMVQESDLAHLNYLRCVVRETFRMHPAGPFLIPHQSTRSTTINGYYIPKNTRVFINTHGLGRNTKIWDNVEEFKPERHLPHDGSRVEISHGADFKILPFSAGKRKCPGAPLGVTLVLMALARLFHCFDWSPPEGLRPEDIDTTEVYGMTMPKAQPLIAIPRPRL…
QTRCLPP---MAEPAYLVASDSETTGEEKSSSPFPDIAIGIDIGTSQCSVAVWSGSQVELVRNTRNQKLMRSYVTFKDEIPAGGVSNQLAHEYEMLSGAAIFNMKRLIGRVDTDPVVHASKSLPFLVQTLNIGVRPFIAALVKNMWRSTTPEEVLAIFLVELRAMAEVQLKRPVRNVVLTIPVSFSRFQITRIERACAMAGLQVLRLMPEPTAVALLYAQQQQQSVHENMGSGSEKIALIFNMGAGFCDVAVTATAGGVSQIKALAGTALGGEDILLNMMRHLLPDMDTHFSTRGIDEIRRMGLLRVATQDAIHKLSSQSSVQIDVDLGNGRKISKALGREEFEDVNWEIFEKCESLIKQCLHDAKVEVEDISDVILVGGCSNIPKLRNIITGVCKR-E…
STQHFNKEKGIYMEYDRSMILQMCGRAGRPPFDDTGMVIIMTRKET--------------------------------------------------------NPENYSI-LGLPGNRIEKHLQEICVQKVKELSEYQMIWTDEDGFLLKPLEPGRLMTKYYLKFDTMKHIMQGPPNCSMEDILHIICQAEEIAWIQLRRNEKKFLNDINNDKDGRLRFHILDDKGKRKKRIQTREDKIFVLVNDCLTGDPLVRDLSMSQDVNSICSNGSRIAKCMKEYFMFKKSYKGAFNSTVIAKCLHQKLWNDSPYLLKQLPGIGMVTAKALYSMGVMSFETLFEADPRKIELVTGRKYPFGNHIKESLLTLPPKVEMAIQEVEDQRIGMSKLLITLTRLSPPAQST…
YDWTLAQEAASREAERMRMKLEDPYMQDIENWESIPDMVDRLGGRNMELSDQAKQALTFDILIIIFSICCIIYVVFFKEPY-MLLLPPLS-PPLFRA-ANFT--PVRQLRPIILPGRLLATPAAASDKVDAFTEYSGYLFELSSSEAESLTEYNISKIAAIYQKKPLILLRRLFQIANTLGKWFARRYYDSVTERADLMFEVRAAELREILVQLGPAYIKIAQAISSRPDLIPPSYLDELSVLQDRIAPFSTEVAFDIIEQELGLPIDELFSEISPEPVAAASLGQVYQARLRYSGKVVAVKVQRPGVRAAISLDILILRYLAGVIRRARKFNTDLQAVVDEWASSLFREMDYKREADNGVKFRQLYGSIQDVVVPEMYVDQTTCKVLTMQWVEGQKLA…
EDVEHLSKEKNGQRGGNRGRGRRQKYHGTNGHGHGTQYSSHGIEPTKPPPGPRMPDGTRGFALGRGRPLATS--VMGRWIECGDLLAEGAKSLQLRLRDRFRVTVNYHRRRNLRIGGYFSSTVQRWLDRFSDFRRDSLPSSSTFYRKRVSKDIDAEDDSVLTRMLQAVAVPVIGNVCHVFMHGLNRIQIFGAEKLQHAVLNRPENKSLITVSNHVAAMDDPLVIASLLPPGMLLDANGLRWTLCASDRCFKNPVTSAFFKYAKVLPVSRGDGIYQKGMDLAISKLNRGGWVHIFPEGSRSRDGGKTMGSAKRGIGRLVLDADNIPMVVPFVHTGMQDVMPVGAKFPRIGKTVTILVGDPISFDDLINEGANKNISRGKLYDAVSARIGDRLQKLKLQVE…
LDIFQQTE---YSSQNVLWVVKFISLLDKYAVQKGETWPLLDLVGPALKKSFPLIETLDSPDAVRLIVVAVTVFGPRKIIQELMW--------------TGVGTRQFLQSFTDIIIPWCLKSFTPSTAARLDLLLSLLDDECFSQQWNDIITYLVNREKVGFNPGTMDGDQISVLAILMEKVRERTRNG------INRPGSCESNWQHELLDLVAIDVVKASPPFGNSDARFLCAVVGGEFEDDKVCFLSRNTLIFVFEEVLRRLMTFMMDSPFAWVQDVFSLLISR-NYSEWRLESSSNLLDMAHFALDILNDSYFCLNTIEGEGELVQGILATIFIIDWEFSWINVLENKLD-EHIGKAQARLTFCEAVHAFRCKITDQFLKSFGVNSRKSLATTLI…
AEGVELTPSPRLLSQNEIVRLANLFVSSGVTKIRLTGGEPTIRKDIEEICLQLSNLSGLKTLAMTTNGITLANKLPRLKECGLSLLNISLDTLVPAKFEFMTRRKGHERVMKSIDAAVELGYNPVKVNCVVMRGFNDDEICDFVELTREKPVNVRFIEFMPFDGNVWNVKKLVPYSEMLDIVVKRFTGLQRIQDHPTETAKNFRIEGHQGTVSFITSMTEHFCAGCNRLRLLADGNFKVCLFGPSEVSLRDPLRRGADDNELTHIIGAAIKRKKAAHAGMFDIAKTPNRPMIHIGGMLSVGEGEEIFFDTADHLVSEESVVVTEGWMCGISDYDIWLREPRSVRERRENFLSRMGFVECSML----VESETMRSERIMESSGSLSAS-------IDENL…
------------------------------------------------------------------------------------------------------------------------------------------------------------------------------------------------------------------------------------------------------------------------MSRQPEVLWAQRSDKIYLTVSLPDAKDISVKCEAEGFFSFSAVGVNGESFNFTLQLYGNIAPQGCKTKIGLRNILCSVQKEQKGWWKRLLKSEEKPAPYIKVDWNKWCDEDDEES-ECEFVIRHIAV--------…
EEVGMDPNGTEFVIATKDSPELDGSALVVGTVLQGMDVVDRISRVKTVQENSTSPYFRVAKLIGDKRAVVAERGFNRPYSKVVITNCGLIGMTTTMGPPPPPKDSTA----------EPSTCEATKSTAMAPPPPRNLKSESGHEPESSENLPNEPDLNPPRTHTSENLNRLPDSTNNSTNGTSADAEKQRNNNAAVPYTIPAWSAPPGHQ-----------------NKKGAYMFGRVDLCDFVLEHPTISRFHAVLQFKSNGGAYLYDLGSTHGTFINKNQVNKRVYVDLHVGDVIRFGHSTRLYIFQGPSDLMPPEADLKSLRKAKIRQEMQDMEASLLRAKLEASRADGISWGMREDAVEDTEDEVDEITWQTYKGQLTEKQEKTRDKVIKRLEK…
QRTPIRVTKNLRVCGDCHTFTKLLSKLFEREIIVRDANRFHHFRDGVCSCGDFWMKNPVQTLKILLNNPSVIKTSSQAKQLHAHTIKLRGGGISSFTTTILSIYANFNLLQECISLFNTYQSPPPTKVWKSIIKCCASSGKFVDSVTFFKKMRALGKIPDRNVFPSLLKTCTHLRDMRFGEAVHGCVVRLGLESDLFTGNALMNMYAKLESLD--------AGNVFNSGSELKGTFENPYGRRLTTVHQKKNQLDDRGKIEVGGSSKEKKKGAFPADSVRKVFETMPVRDVVSWNTVIGGHVENGMHEEALLALREMGKANLKPDSFSLSSVLPIFAQYVDFMKGKEIHGYTIRHGFDEDIFISSSLIDMYANCTRLEDSYRVFSLSPHKDSVSWNSII…
QLQNGERVSIWKGLLLDESEHVSFETDKSLVVDGAG-DTYLTQREVIEKLKYVLHEPRDNTCLRIVLLARGGHFAGCVFDGNSLVAHKTFHRYVVRARAGKKQSSKDAGGRAIHSAGASLRRYNEYALKKDIQELLTLWKPYFAVASCIFIYAPSNNRLLFFDGDKPYFICQDHAIRNIPLTVRRPTFKEASRIYSLLVQISYEVSGEIAPNTKQEPLSHANARSESGPESCEMELRESVEGAKTSEACSIVTEIADLSLSVESKEQTVGTSTPLHEAAKSGNAQKVLELLEQGLDPCIKDERGQTPYMLASEKEVRNTFRRFMASNLEKWDWHAAKVPSALTKEMEESQAAKQAEKDAKKKARAKELKKLRKAKEKKAQAEAVQSQNGSFMSGNSGSG…
----------------------------------------------------------------------------------------------------------------------------------------------------------------------MHYRRSTASSISEVFSLSPLPYPVLLILAVIFIFLSLQWYVSYESIVEATEEGMGWLLMAAPLVLLFAVRWLSTLDSPPWFSPRSPWERRQSEYF-GAGEGGSPWGVAALILLLLVLVQYQSVFLESWFI-------------------------------------------------------------------------------------------------------…
>Rhododendron_williamsianum
MASKDAIEAESHLVRLCIEAASQSRDAVESWRRQRRTLERMPSHLAGALLHRLLRRRLLHPSLLDVFKYCIEDIDLRGEISVDAEWMAYLGAFRYLRSLNVSGCRRITSSALWDITGMTNLKEVDLSRCSKVTDAGIRHLLSVSTLEKLHIAETGVTAEGISLLSSLVNLSLLDLGGLVETDRLLKVVQVLTKLQYLDLWGSKISNEGAAXLKVFPMLSFLNLAWTKVTELPNLSTLTCLNMSNCSVRSLFEGHGDKAPLTKLILAGASYSDVSKAFLYVATSSLFFLDLSNSYFNEFCFLSRMNALEHLDLSSTLIDDNSVEIIACIGANLRILILDRTGVTAAGLGILAGNVPTLQNISLSCTPADDLAISYISMVPSLKVINLSKTNINGLIHRAG…
GCGDVALAPVGPHWKRMRRICMEHLLTTKRLESFANHRADEAQHLIEDVWARAQTGEAINLREVLGAFSMNNVTRMLLGKQYFGSGSAGPQEAMEFMHITHELFWLLGLIYLGDYLPFWRWVDPYGCEKKMREVEKRVDDFHTKIIEEHRRVKKENGGEENSGEMDFVDVLLSLPGEDGKEHMDDVEIKALIQDMIAAATDTSAVTNEWAMAEVIKHPRVLHEIQKELDSVVGPNRMVTEQDLAHLTYLRCVVRETFRMHPAGPFLIPHESTRATEINGYHIPAKTRVFINTHGLGRNTALWDDVGEFRPXRHFSADGSRVEISHGADFKILPFSAGKRKCPGAPLGVAFVLMALARLFHCFDWTPPDGMRPEDVDTNEVYGMTMPKAKALMAIARPRL…
KTGHLPNS--MEEQAYTVASDSETPGGEKSSSTFPETAIGIDIGTSHCSMAVWNGSQVELLRNTRNQKLMRSYVTFKDDIPSGGVTNQLSQEYEILSGATIFNIVRLIGRVDTDPVVHASKTLPFLVQTLDIGVRPFIAALVNNMWRSTTPEEVLAIYLVELRTMAEIQLKRVVRNVVLTIPVAFSRFQLSRVERACAMAGLHVLRLMPEPTAVALLYAQQQQQNVPDNMGSGIEKIALIFNMGAGYCDVAITATAGGVSQIKALSGSTIGGEDMLQNLMHHLLPNMDSLFSSHGVNEIKSMGLLRVSIQDAIHKLSSETSVQVDVDLE---------------------------------MDAKVEAEDVDDAIL---------------------N…
----------------------------------------------VHLYENLLSGCEMVESQLLSCMTEHLTAEIVQLTISDITRAIEWMKCSFLY-----NPENYAIKKGIPGDRIEKHVQEICVQKLNELSRNQMIWTDEDGFLLKPLEPGRLMTKYYLRFNTMKNIMQAHADCSMEDALHIVCRAEEVSWIQLRRNEKKLLSDTNTDKDGKLRFHILGEKGKRKKRIQTREEKIFVLANDCLTGDPSLHDLSMNQDMNSICSNGCRIAKCMKEYFICRKNYKGALNSALLAKSLHQKLWDDSPYLLKQLPGIGMVTAKALHSMGVKSFATLREADPRKIEIVTGRKYPFGNHIKEALLSLPPQIEMNLEETQCQRQGNSMVVVTLTRLSESAQST…
YDWTLAQEAASREAEKMRVKLEDPYMKEVANAXPMPEVVDRLGGKNLDLSDQALSALTFDVVIILFAICSIVYVLVFKDPYYSMLFPPPRRPPFPANYSNSGRRGIRRSGIPP------PPPASGRRDVDTFTEYSGYLFGLSTSEADSLTDYDVSRIFAIYRKKPLVVLRRVVQVGATLGKWFVQRLEQRITSSGEPYIDIKHKTMSEILASSGTAYIKIAQAISSRADLIPPSYLDELSLLQDRIAPFSTQIAFNTIERELGLPIDEIFSEVSPEPVAAASLGQVYQARLRTSGQVVAVKVQRPGIQAAISLDILILRFLAGLIRRAGKLNTDLQAIVDEWASSLFREMDYKKEAKNGLKFRQLYGGLQDVVVPEMYVEQTTCRVLTMEWIEGMKLS…
EDGDYLLKEKNDYKAQNRRWGRGQRYRGTNGHGHGTVFSSHGSEASKPPPGPRMPDGTRGFSFGRGRTPASNQDMVGEWIERGDLWKDKVRSLQLLLRDRFRVAVDRHRRRPSFSDGYFSSTLQRWLRQFRSFRTDSLPSTSSFYRRRVGKDVGAEEESVITRMLQALAVPILGNVCHVFMHGLNRVQIYGAEKLHQALLNRPDNQPLVTVSNHVASMDDPLVIASLLPPSILLDAHKLRWTLCATDRCFRNPVTSAFFRSVKVLPVSRGDGIYQKGMDMAISKLNNGGWVHIFXEGSRSRDGGRTMSSVKRGVGRLILDADNIPLVVPFVHIGMQDIMPIGAKIPRIGKTVTVLIGDPIYLGDLF-XEGNHNKARGNLYDAVSSRIGNRLQELKVQVE…
LEIFQQTENIENSSEIIERVINFLLLLEQHAVQKGETWPLFKMVGPMLGKLFPLTRTLDSPDIVRLASVAVSVFGPRKIIGELVCHDSTSSSSLSGSTNRELDSDQFLQLYKEMFVPWCLQGNGPSTSARVDLLLGLLDDESFSEQWHGIITYATDLERFGGRPETPDPNYILVLAMLMEKARVELRKRKEGVNLVRRQGSHPDHWHHELLDSSAVXITRS--SFRSSDARFIRAVLGGSTEDDQTSFLSRNAKILVFQELHMKLVTFTMDSTFNWVRDARSLLI---DDSVPRTEPSMDVLERAQFSLEVLDGSFFCLKTIEDETELVPATLAAIFLIDWEYRMAVASNDALDDETARKMKARMDFGASVHAFCGQISSSFFKSLSRDLRNSLGSILV…
AEGAELTHSPQLLSQKEIIHLANLFVGSGVNKIRLTGGEPTIRKDIEEICLQLSNLKGLKTLAMTTNGIILARKLPKLKECGLSALNISLDTLIPAKFEFMTRRKGHERVMESINAAIDLGYNPVKVNCVVMRGFNDDEICDFVELTREKPINIRFIEFMPFDGNVWNVKKLVPYAEMFDRVVKRFTGLNRIRDHPTDTAKNFRIEGHQGTVSFITSMTEHFCAGCNRLRLLADGNFKVCLFGPSEVSLRDPLRRGVDDNELKEIIGAAVKRKKASHAGMFDIAKTPNRPMIHIGGMPGSDEGDEVFFDSAENLSSEESVVAKQDLFCGNVGYEIWLKEPKSVKERRAGFLREMGLVD-------GKESEVMGVERIAECSGAVSSCCVLXVDGEEEQL…
VESVRKIWTVSPLYMGRRSCKIAGRKGIQDAKKAKLYSRIGKEVVSAVKNGGPNPVSNIALASVIEKAKDLDVPKEILERNIKRASEKGQEAYIEKVYEVYGFGGVGIIIEVSTDKINRSVAAVREVVKDCGGKMAGPGSLIFKFRRARVANVKVTDADKDQLLAIALDAGADDVIEPPMYEDDADEERSERYYKLVSSSENYPAILSKLRDEGITFEPDNGSELLPITPIEVDDEAMDLNKDLMSKLLDLDDVDAVYTDQKALCSRHPEVLWAQRSDKVYLTIALPDAKDISVKCEPKGLFSFSAKGVQGESFDFSLELYGNIAAEGCKSKAGLRNILCSIQKEQKGWWKRLLKTEEKPAPYIKVDWNKWCDEDDEESMAADLASDDDVPYTGED---…
-------------------------------------------------------------------------------------------MTTEMPPPPPKNPSAATSSTPTSPEPQTSTLDEPSTSAMAPPPPKN--PVQSDAVLSQSNGRQEPQPTPSQDQEEPAAPVEISDAGNSAPTRSVDGKQEQRPSVAVPYTIPEWSGPPGYDFSLEVLKGGSIVDQLHVHEKGAYMFGRVDLCDFVLDHPTISRFHAVLQFKRNGGAYLHDLGSTHGTFVNKNQVKPKVFVDLHVGDVIRFGHYVVLDVLLALVSLVPNQIDLKSIKNSKMREEMQDMEASLLRAKREASIADGVSWGMGEDAIEEAEEDVDEISWQNYKGQLTEKQEKTRDKVIKRLEK…
------------------------------------------------------MSSIQSLPKTLLKNPSSIKTKSLAQQLHAQIVKTNAT-------------THLNLNHESLIVFNTLHSPPSLEAWKSIIRYYTSXGLFLQTLTAFVKMWDSGVYPDHNVFPSVIKSCTHLVDLRLGELVHGCAIRLGIDFDLFTGNALMNMYSKLETFGRIXGLGDVVGQVFDKMPKLGKMVGNDKMNYALPPSNKQTAGFDRLGMSYEVSRRSXEKEALRLDSVRKVFEMMPKRDLVSWNTLIAGNAQNGLYKEALCMVREMGKSNLQPDPFTLSSVLPIFAEYVDVMKGKEIHGYAIRHGLDTNGFIGSSLIDMYANCTRVEDSCKVFNLLPQGDIVSWSSVI…
RLQRGERVSLWKCLLLDEAENILFENDNIVDADDGGSMPCLREKEVIERLNFVIHEPRDNTRLRVVLLASGGHFAGCVFDGNSVVAHKTFHRYVVRAKAGKKQSXKDATGRAAHSAGASLRRYNELALKKEIQELLGAWKPYFDASSSVFIYAPSDNHQLLFDGEKPYFSCKHCIVRSVPLTVRRPTLKEARRVYKLLTQVTYEVEE-NASIIKEDSVLSVSIANECFPGSTKEDVVDNLGCMKITEVCSGVKNSEILSISSESEXEVVSASTPLHEAAKCGNEQKVLELLEQGSDPCIVDERGRTPYMLATEKEVRNIFRRFMASNLDKWDWNTAKVPSALTKEMEESQAAKQAEKDAKKKARAKELKKLRKEKEKKAQADAASSQIGPTISANRVAT…
DKPSGSDEEGEGSGNANDVGAVKYIENKSAGNIDKIGDLTPVQDFEAMMSRRDSPEWVNKAIKDMKNKIFDMVENSCEGDTYQKALECLVSLRKGCILEQEPKQFNDFLRHLYKFCQEKDLNNFCEFLASKGVSLITKTEAVDAVVTFPLARRFLYLLSPKLQTMR----------------------------------------------------------------------------------------------------------------------------------MTDPRASLHNGANTKAGRSLPSWISARESETKSHGKKAAD----EENDGTKTSKQAKE---SSPSKKPESSKKSSPSSSGPTNFSKLLEGVVFVLSGFVNPER…
>Vaccinium_corymbosum
---------------------------------------------------------------------------------------------------------------------------------------------------------------------------------------------------------------------------------------------------------------------------------------------------------------------------------------------------------------------------------------------------------------…
---------------------------------------------------------------------------------------------------------------------------------------------------------------------------------------------------------------------------------------------------------------------------------------------------------------------------------------------------------------------------------------------------------------…
---------------------------------------------------------------------------------------------------------------------------------------------------------------------------------------------------------------------------------------------------------------------------------------------------------------------------------------------------------------------------------------------------------------…
---------------------------------------------------------------------------------------------------------------------------------------------------------------------------------------------------------------------------------------------------------------------------------------------------------------------------------------------------------------------------------------------------------------…
---------------------------------------------------------------------------------------------------------------------------------------------------------------------------------------------------------------------------------------------------------------------------------------------------------------------------------------------------------------------------------------------------------------…
---------------------------------------------------------------------------------------------------------------------------------------------------------------------------------------------------------------------------------------------------------------------------------------------------------------------------------------------------------------------------------------------------------------…
---------------------------------------------------------------------------------------------------------------------------------------------------------------------------------------------------------------------------------------------------------------------------------------------------------------------------------------------------------------------------------------------------------------…
---------------------------------------------------------------------------------------------------------------------------------------------------------------------------------------------------------------------------------------------------------------------------------------------------------------------------------------------------------------------------------------------------------------…
---------------------------------------------------------------------------------------------------------------------------------------------------------------------------------------------------------------------------------------------------------------------------------------------------------------------------------------------------------------------------------------------------------------…
---------------------------------------------------------------------------------------------------------------------------------------------------------------------------------------------------------------------------------------------------------------------------------------------------------------------------------------------------------------------------------------------------------------…
---------------------------------------------------------------------------------------------------------------------------------------------------------------------------------------------------------------------------------------------------------------------------------------------------------------------------------------------------------------------------------------------------------------…
RLQRGERVSLWKCLLLDEAENILFENDNIVDVDDGGSMPCLREKEVIERLNFMMNEPRDSTRLRVMLLASGGHFAGCVFDGNSVVAHKTFHRYVVRAKAGKKQSSKDASGRAAHSAGASLRRYNELALKKEIQELLAAWKPYFDASSCVFIYAPSDNHQLLFDGEKPYFSNKHCVVRSVPLTVRRPTLKEARRIYKLLTQVSYEVEE-NATIIEEDSVLSVNTVNDCSQGSTKEALVDDLSSMKITDACLGIKNSVILPASSESENEVVRASTPLHEAAKCGNAQEVLELLEQGSDPSIIDERGRTPYMLATEKEVRNIFRRFMASNLDKWDWNAAKVPSALTKEMEESQAAKQAEKDAKKKARAKELKKLRKAREKKAQADAASSQSAPTISANQVAT…
EKPSGSDE-GEGSVNANDVGAAKYIENASAEKIDKIGDSTPVQDFEAMMSRRDSPEWVNKAIKDMKNKIFDMVENSCEGDTYQKALECLVSLRKGCILEQEPKQFNDFLRHLYKFCQEKDLNDFCELLASKGITLITKTEAIDSEVTDDEARSFTVKKESKHEEELMAYGRD-RSSIFEGFTLSPLPYPVLLILAVIFIFLGLQWYASYEEVLESTEESLGWVLFLVPVVIIFVVRWLSSMENPDWLFAVGTVDRRRRHNY-LTSEGSSPWAVLAVILLLLVMVQYQSSFLDGWLIMSESRASPINGANTKAGRNLPSWMSSRENESKSHGKKAADVTADEENDGSKTSKQAKACDKSSPSKKHESGKKSSPSSSVATNFSKLLEGVVFVLSGFVNPER…
>Solanum_lycopersicum
--------MDSQLVEMCMVSATESLDAVEAWRRQRRTLEMMPSHLAEALLHRLLRRRLLFPSLLEVFKFCVDGIDLRGESYVDAEWMAYIGGFDHLHSLNLSDCNKINSSAIWAITGMTNLKELDLSRCSKITDAGVGHLTTIPSLEKLWIPETGVTADGVITLTSLTNLSLLDLGGLPVSDSTLCNLKVLRKLQHLDIWGSEVSNKGASHLKWFPKLSSLNLAWTKVTMLPGLPSLACLNMSNCTIHSIFEAEGQKALLTKLILSGATIKDVSEAFLHLETSYLSHLDLSNSSLNSFCFLPYMRMMSDLDLSGTSAGDESVEHIAFVGQNLRNLNLSRTKLSSAGLRTLADFVPKLETLLLSYTAIDDSAIPFMSFMPLLKYISMSGTNIRGISSEMD…
GCGDVALAPLGPKWKRMRRICMEHLLTTKRLESFAKHRADEAQSLVKDIWTKAQKGQIVDLREVLGGFSMNNVTRMLLGKQYFGAESAGPQEAMEFMHVTHELFWLLGVIYLGDYLPFWRWIDPHGCEKKMRDVEKRIDDFHRRIIEEHRKKKNNNNNNIDDDEMDFVDVLLSLPGEDGKQHMDDVEIKALIQDMIAAATDTSAVTNEWAMAEVIRHPHVLKKIQEELDIVVGSGRMVTESDLINLKYLRCVVRETFRMHPAGPFLIPHESIRDTKINGYYIPAKTRVFINTHGLGRNTKIWDNIDEFRPERHLPPNGNRVEISHGPDFKILPFSAGKRKCPGAPLGVKLVLMALARLFHCYDWNPPNGVKHQDIDTNEVYGMTMPKAKPLMAIAKPRL…
KHGFQRPTA-MAEQAYTVVSDSETTGEEKTSSSFPEIAIGIDIGTSQCSVAVWSGSQVELVRNTRNRKLMKSYVTFKDEVPAGGVSDELAHEYDMLSGAAIFNMKRLIGRVDTDPVVHASKSLPFLVETLNIGVRPFIAALVNNMWRSTTPEEVLAIFLVELRAMAEVKLKRPVRNVVLTVPVSFSRFQLTRIERACAMAGLHVLRLMPEPTAVALLYAQQQQQSGHENMGSGSEKIALIFNMGAGYCDVAITATAGGVSQIKALAGSTVGGEDLLQNLMHHLLPNMDDLFSSHGIEEIKRMGLLRVATQNAIHLLSFDESVPIDVDLGNGTKLSKVLTRTELEEVNKEVFEKCEALIKRCLQAAKLEAEDVHDVIIVGGCSYVPKVRNIVMSICKRQE…
STQYFNKEKGTYMEYDRSTVLQMSGRAGRPPFDDTGMVIIMTRKETVHLYENLLSGCELVESQLLPCITEHLTAEIVQLTVSDITGAIEWMKCSFLYVRIRKNPEKYAVRKGLTGDRLERHMQDICVQNVNELSRYQLIWTDEDGFLLKPLEPGKLMTKYYLKFNTMKHIMQAPGNCSIEDALQIICRAEELSWIQLRRNEKKLLNDINIDKDNRLRFHILGDKEKRKKRVQTKEEKIFVLANDCLTGDPLVFDLSLSQDVNSICANGYRIAKCMKEYFLYRKNYRGALSSALLTKSLYQKVWDDSPYLLKQLPGIGMVTAKALHSMGVKSFASLSDADPRKIEMVTGRKYPFGNHIKESLLSLPPEIEMRVEETESQRQGKSKVMVTLTRLSQPAQTT…
YDWTLAQETASREAEKMKMRLQDPRMLEVENWESVPDMVDRLGGRNMELSNQAKTALTFDILIIIFSFCCIIYAVVFKEQY--MLVVPPQPLPLFAANSLSDGSLFRRSKVNSSSSRVALPVAAVAREVDDFTKYSGYVFELNPSEEDSLTEYNIAKIAAFYQKKPLIVLRRLVQIGSTLGKWFAVRYLDTVNERADEMFKIRAAELRKILLQLGPAYVKIAQAISSRPDLIPPSYLDELSLLQDRITPFSSEVAFEMIEKELGMPIDVMFSEISPEPVAAASLGQVYQARLRSTREVVAVKVQRPGVQSAISLDILILRYLAGLIKKAGKLNTDLQAVVDEWASSLFREMDYKQEARNGVKFRQLYGSIQDVVVPEMNLALTTRKVLIMQWLEGQKLA…
EEGDHLSKEKNGPRTRNRGRGRRNK-RGTNGHGHGTTSSTHLVEPSKPPPGPRMPDGTRGFAMGRGRPLSSSPSVSGRWIETADLWKDRARSLQLRLRDRLRVAVDHHRRRPKIYDGYLSSTVERWIQRFSDFRRDTLPSSSTFYRKKVSKDIDPEADSVLTRMLQAVAVPVLGNVCHVFMHGLNRVQIYGAEKLHQVLENRMENKPLITVSNHVAAMDDPLVIAALLPPSVILDAQNLRWTLCATDRCFRNPVTSAFFKHVKVLPVSRGDGIYQKGMDMAISKLNRGGWVHIFPEGSRSRDGGKTMGSIKRGIGRLILDADNLPIVIPFVHTGMQYIMPVGAKLPRIGKTVTVLVGDPIKFDDLLAAGEKDNIPRGKLYDAVSTRIGDRLHMLKAQVE…
LGVFQETD---SSIENGEGVTEFLSVVNQQAVRKGETWPLVYLVGPTLSKSFPLIRTLDSPNAVRFMVAAVSIFSPRKIIQEIFC--------------IEPEGNQFLHVFKETFIPWCLQANSPTTSVRLDLLLSLLDDEYLAEQWASIIMHATNLEELKSVNGIVSSDCLSLLAMLIEKAITRTSNRST------VQVPYAAHWHHHLLDSAAVFVVQAFPPFGSSNVSYMRAVLGGIAGDDETNFLSRSTLVLVFEEILKKLTVFMMDSPFIWVKVMCSVIPVRDNNTELGFEPSMDVNEMADFALQVLDGGFSALKCLHHEVELLSGILAAIFVIKWECSMATVFNNKLGEESTEKIKSRFASCELVHALHRKICNQFLFSINTDSRNILESILV…
AEGVELTPSPQLLSREEIVRLASLFVSSGVDKIRLTGGEPTIRKDIEELCLELSSLKGLKTLAMTTNGITLGKKLPKLKDSGLNLVNISLDTLVPAKFEFMTRRKGHGRVMESIDAAVKLGYNPVKVNCVVMRGFNDDEICDFVDLTRERPINVRFIEFMPFDGNVWNVKKLVPYAEMLDKVVEKFTGLQRIQDHRTETAKNFRIDGHQGSVSFITSMTEHFCAGCNRLRLLADGNFKVCLFGPSEVSLRDPIRLGEGDDKLREIIGAAVKRKKASHAGMFDLAKTPNRPMIHIGGMQV----EEVFFDSADSLVLEEE----ELCGKKNLGYDVWLMEPESVTSRRGKFLNEMGFVGLDCLPSASDEFDSMGLNRIVESSEAVCSSA------SEEEF…
SNSVRKIWTSSPLCMGRRSCKIAGRKTAQDLKKAKLYSKIGKEIVSAVKKGGPSPISNTALAALIEKVKELDIPKDIVDRNVKRASEKGQEAFIEKIYEVYGYGGVGIIIEVLTDKVNRSVAAVREVVKDNGGKMADPGSIMFKFQRARVANVKVTDVDRDQLLTIALDAGAEDIIEPSMDEYDTEADSSERVYKVVSSAENYPVILSKLQEEGIKFKPDNGSELLPTTPIEVDDEAMELNKELMSKLLELDDVDAVYTDQK--MSRQPEVLWAQRSEKVYLTISLPDAKDVSLKCDADGVFNFSAIGVNGDSFSVTLQLYGNVIPERCKTNIGSRIILCSIQKEQRGWWPRILKSEEKPAPYLKVDWNKWCDEDDEEYSDSD---DGGVAYTGDDDES…
EEVGKDVNGTEFTIALKDSPELDASALVIGSVLEGMDVVEKLGQVKTVKENTTSPYFRAAKLIGDKRAVVAERGFNRPYSKVKITNCGLMEMTTDMNPPPPRNPKTA---AVVTQEPHASNLDEVSTSSMKPPLLSNSDEPTSDSEPTSVNAQKDSKPPPPKKSNSDKIGAEHEQSANSQDDSSSDKKQEQRSAASVPYTIPTWSGRPCHRFYLEVLKDGSIIDKFDVHKKGAYMFGRVDLCDFVLEHPTISRFHAVLQFKGNGNAYVYDLGSTHGTFVNKKEVTKRVFVDLHVGDVLRFGQSSRLYIFQGPTDLMPPEADLKRVRQAKIREEMHDMESSLLRAKLEASRADGISWGMRDDAIEENEDEVDEITWQTYKGQLTEKQEKTREKVVKRLEK…
DRSPIRISKNLRVCSDCHTFSKLASKFLEREIIVRDAKRFHHFRDGICSCGDFWESSSENLVKTLLRNPSSIKTKSQAKQLHAQIVKTRGSRSVSLATIILGIYSDLNLLKESLEVFNNFHYVP-TKAWKSVVRCYSCNGYFRDSLACFVEMRGWGKLPGRDVFPSVVRACTHLKELRV----------LSHDYHLFDEIPLSDVYSRRSSLAQD----SEIGILIRS----------------------EKSHFESLG--------RSVKNATGLDSVSKIFQMMPDKDVVSWNTVIGGNVQSGLYEEALERLREMSNAYLKPDCFTLSSVLPVFARHVDVLKGKEIHGYAIRHGFDKDEFIGSSLIDMYANCTRVEDSYRVFNLLSEKDDVSWNSVI…
KLHNGEILSLWKGLLLNESESILFENKKALAADDIRNRICLTENEFTKKLKYLIHEPRDNTRLRIVLLARGGHFAGCVFDGTKAVAHKTFHRYVIRAKAGKKQSSKDASGKMAHSAGASIRRYNELALKKEIQDLFLAWKPYFADSSCIFIHAPSNNRQLFFDGDQPYFVCQLNVIRNIPLTVRRPTYKEARRIYGLLTQVSFEVNEEVAPACEEVSLLSASDLSSKCNESMEV-LKESLETKEVPKASSSVMPSPNAIISSDSDSDTVGTSTPLHEAAKCGASEKVFELLEQGIDPCLKDERGRTPYMVATEKEVRNAFRRFMASNLDKWDWNAAKVPSALTKEMEETQAAKQAEKNAKKKARAKELKKLRKARQKKAQAEAAQVQTAPSNSE-RGSV…
ERPSGSDEEIEEFNKDADVKAIDSMEYSAKTEVEKVGDVNPVKDFEDMLSRRDNPKWISKAIQDMKNRIFDLVENSCDGDTFHKALQCLVALRKGCILEQEPKQFNDFLCHLSKFCQEKDLRSFCLYLTSHEITLITKAEAPDSEISEHEARSFMVKPELDSQNMK----------------------------------------------MEATEESFGWILMIVPLVLLFAVKWLSTVDPPDWFFGESPWDRRRRTYQ-LPSEGSSPWGVAALIMLLLILLQYQSTFLDMWFLMSGS----NDGDKNGRKRNLPSWMSSKPGSSGSGQSKSND-----ERETTETTEQAKGRRK---TNHGKTLPDEAENEAHFSNFSKLMEGVVFVLSGFVNPER…
>Vitis_vinifera
MESED-LGGETRLVCLCIEAASQSRDAVEKWRRQRRTLQRMPSHLAEALLHRLIRRRILNPSLLEVFKFSVEKIDLRGESSVDAEWMAYIGGFCCLCSLNIADCQRITNSALWPIIGMPNLKELDLSRCIKFSDSGLRHLISIRTLQKLCISETGVTADGINLVSSLTNLSVLDLGGLPVTDLVLSSLQVLTKLQYLDLWGSKISNKGAADLVVFPKLSFLNIAWTDVTTLPDLPSIACLNMSNCTIHSMFEGEGAKALLEKITVSGATFLNVSEAFLFIETSFLSFLDVSRSSLNSFCFLSCMKALEHLDLSFTMMGDDSIQLIACIGANLRNLNLSNTRVSSAGVSILAGCVPNLETISLSHTPVDDVAISYISMMSSVKIINLSNTNVKGLIW-SD…
GCGDVALAPLGPHWKRMRRICMEHLLTTKRLESFVNHRAHEAQYLVQDVWTRARTRNPINLREVLGAFSMNNVTRMLLGKQYFGVESAGPQEAHEFMHITHELFWLLGFIYLGDYLPIWRWVDLYGCEKKMREVEKRVDEFHMKIIEEHRRMKNGVGGNEDGGEMDFVDVLLSLPGENGKRHMDDVEIKALMQDMIAAATDTSAVTNEWAMAEVIKHPRVLRKIQDELDSVVGPHRMVSESDLPHLNYLRCVVRETFRMHPAGPFLIPHESTRATTINGYYIPAKTRVFINTHGLGRNTSLWPDVEEFRPERHWPADGSRVEISHGADFKILPFSAGKRKCPGAPLGVTLVLMALARLLHCFDWAPPDGLRPEDIDTREVYGMTMPKAQPLMAIASPRL…
KASHLPPHHMMAEQAYTVASDSETTGEEKISSAFPEIAIGIDIGTSQCSVAVWNGTQVELLKNTRNQKMMRSFVTFKDEIPSGGVSNQVSNELDILSGAAIFNMKRLIGRVDTDPVVHASKSLPFLVHTMNIGIRPFIAALVNNVWRATTPEEVLAIFLVELRTMAEEQLKRPIRNVVLTVPVSFNRFQLTRIERACAMAGLHVLRLMPEPTAVALLYAQQQQQTIHENMGSGNEKVALIFNMGAGYCDVAITATAGGISQIKALSGTTMGGEDMLQNLMNHLVPNSESFFFNHGINDIKSIGLLRVAAQDAIHKLSYQTSVLVEVDLGNGLKISKVVSQVEFEELNHDVFEKCRSLIIQCLHDAKVEVEDVSDVILVGGCSHIPMIRNVVKDICKGRE…
STQHFNKEKGLYMEYDRSMILQMCGRAGRPPFEDTGMAIIMTRRETVHLYENLLNGCELVESQLLSCVTEHLTAEIVQLTVSDIARAIEWMKCSYLY-----NPEKYAFKKGIPGNLIEKYTQDICVQKVNELSQHQMIWTDEDGFLLKPLEPGRLMTKYYLKFGTMKHIMQTPLNCSLEDALHIICRSEEIAWIQLRRNEKKFLNDINMDKDGQLRFHILGDKGKRKRRIQTREEKIFVLANDCLTGNPSVHDLSLTQDANAICSNGCRIAKCMKEYFIYKKSYKGALNSILLSKCLLQKLWDDSPYLLKQLPGIGMVTAKALHSMGIVSFEALAEADPRRIEIVTGRKYPFGNHIKESLSSLPPKVELKIEEIECQRQGKSKIVLILTRLSQSFQSI…
YDWTLAQEAASRKAEKMKMKLEDPYQKDVQNWESIPDMVDRLGGRNMELSDQAVTALTFDILIIIFAICCIIYVLVFKEPNYMLLLPAAPPPPLSASKLSKGKPAIQFNRKVPLPVRLRTVVCGISGDVDTFTQYSGYLFNLSSSEADSLTEYDVSRIGAIYRNRPLVLIRRLFQIATTLGKWLGLRYIDGLMERSDQMFEVRAAELRKILVELGPAYIKIAQAISSRPDLIPPSYLDQLSLLQDRITPFSNEVAFNTIERELGLPIDKLFSEISPEPVAAASLGQVYQARLCPSGQVVAVKVQRPGVQAAISLDILILRFLAGLVRRAGKLNTDLQAVLDEWASSLFREMDYRKEAKNGIKFRQLYGGIKDVFVPEMYLERTTRRVLIMEWVEGQKLT…
EDGEHLTKEKNGPRGRNRGRSRGQKYRCMNGQGHGTLSSSYGAEGSKPPPGPKMPDGTRGFTMGRGRPPVSRPNM-------EDLWKSRARSLQLRLRDRFRIAVDRHRRLPMFSDGYFSSTLQRWLRRVRDFRRDSLPSSSAFYRKRVGKDIGAEEDSVFVRMLQALAVPVIGNVCYVFMHGLNRVQVYGAEKLHEVLLHRPENKPLITVSNHVASMDDPLVIASLLPPSVLLDARSLRWTMCATDRCFKNPVTSAFFQCVKVLPVSRGEGIYQKGMDMAVSKLNSGGWVHIFPEGSRSRDGGKTMGSAKRGVGRLVLDADNTPIVVPFVHTGMQEVMPIGANFPRIGQAVTVLIGDPIHFDDLLNEEQTQHMSRGKLYDAVSSRVSRRLQELKVQVD…
---------------------------------------------------------------------------------------------------------------------------------------------------------------------------------------------------------------------------------------------------------------------------------------------------------------------------------------------------------------------------------------------------------------…
AEGVELTPNPQLLSQNEIVRLANLFVSSGVDKIRLTGGEPTIRKDIEEICSQLSSLKGLKTLAITTNGITLARKLPKLKECGLSSVNISLDTLVPAKFEFMTRRKGHERVMESIHTAIDLGYNPVKVNCVVMRGFNDDEICDFVEMTRDKPINIRFIEFMPFDGNVWNVKKLVPYAEMLDRVVKQFTSLKRLQDHPTETAKNFTIDGHCGTVSFITSMTKNFCAGCNRLRLLADGNFKVCLFGPSEVSLRDPLRSGVDDHELGEIIGAAVKRKKASHAGMFDIAKTANRPMIHIGGMRSSDEGDDVFFDSMDHLSCEESVRAKEELGCGKLDYEIWRNEPRSVRERRESFLRGMGFVEFVPEHDKGDPPEMVELGRITECSGAVSSSSVSSINCTEENS…
SVRVRTIQTFSPVCMGRRSSKIAGRKGAQDAKKAKLYSKIGKEVVSAVKRDGPNPKSNTILAAVLEKAKELDVPKEIVERNIKRASEKGQEAYIEKFYEVYGFGGVSMIIEVLTDKINRSVAAVREVMKDCGGKMADPGSVMFKFRRARVVNVKASEADKDQLLTIALDTGAEDVIEPPVYEDDAEEDRSESYYKIVTSAENYSAILEKLREEGINFETDNGFEMLPITTIEVDDEAMDLNKELMSKLLELDDVDAVYMDQK-----------------------------------------------------------------------------------------------------------------------------------------…
EDVGADPNGTEFVITSKDSPELDTSTLVIGRVLEGMEVVEKIGQVKTVQENTGSPYFRVAKLIGDKRATVAERGFNRPYSKVLITNCGLIQ----MQP-----------------------------------------------------------------------------SNNSTH--------QKTQSAAVPYTIPSWSEPPGHSFYLEVLKDGSIIDQLDVYEKGAYMFGRVDICDFVLEHPTISRFHAVLQFKRNGAAYLYDLGSTHGTFLNKSQVKKKVYTELHVGDVIRFGLSTRLYVFQGPTELMLPESDLKKIREAKLREAMQDREASLSRARREAAFADGISWGMGEDAIEEPEDDADEVTWQTYKGQLTEKQEKTRDKIIKRTEK…
-GASLRITKNLRVCGDCHNFCKLISKFFERELVMRDANRFHHFKGGVCSCGDVWMNTTQNLCKTLLQNPSSVKSKSQAKQLHAQILRT--SLPSPLLSTILSIYSNLNLLHDSLLIFNSLPSPPTTLAWKSIIRCYTSHGLFLHSLSFFIQMLASGKYPDHNVFPSVLKSCTLMKDLRFGESVHGCIIRLGMGFDLYTCNALMNMYSKFWSLEEV----NTYKKVFDE-------------------------------GKTSDVYSKKEKESYYLGSLRKVFEMMPKRDIVSWNTVISGNAQNGMHEDALMMVREMGNADLRPDSFTLSSVLPIFAEYVNLLKGKEIHGYAIRNGYDADVFIGSSLIDMYAKCTRVDDSCRVFYMLPQHDGISWNSII…
QLQTGEKVSLWKCLVLDESENISYENDPGCC------MPCLKESDVIEKLKTVIHEPRDNTHLRVVLLASGGHFAGCVFDGNSVVAHRTFHRYVVRAKAGKKQSSKDAGGRAAHSAGASLRRYNELALKKEIQELLASWRPYFEASSCIFIYAPSNNRQLLFNGEKAYFSNQ-TAARNVPLTVRRPTFKEAQRIYNQLTQVAYDMDETESPSIKDDSLLRLSTISINSPESSKVGTEDNLERRVATEACSSNKKSDDMPISSESEHEFTGSSTPLHEAAKSGDCHKVLELLEQGLDPCIIDERGRTPYMLTTEKEVRNTFRRFMASNLDKWDWHAARVPSALTKEMEESQAAKQADKDAKRKARSKELKKLRKAKEKKAQAQAALAQNSSTVSENQGAK…
--------------------------------------------------------------------------------------------------------------------------------------------------------------------------------------------------------------------------------------------------------------------------------------------------------MSDSKSSRGDGANKTVKRSLPSWMSDIENGSKARGKRSGDGGGQEERKEGEKPEQAKG-------NGGKSNNRPGASNLSTSNFSNLLEGVVFVLSGFVNPER…
>Arabidopsis_thaliana
--------MESPLVRLCLKEACKSGDAVERWRLQRRSLESLPPHLADALLRRLLKKRLLFPSLLEGFKYSVENIDLRGKSSVNAEWMAYIGGFVNLITLNLSDCQRINSSTLWPITGLTSLTELDLSRCFKVTDAGMKHLQSVVNLKKLWISQTGVTEVGISLLASLKKLSLLDLGGLPVTDQNLISLQALTKLEYLDIWGSNVTNQGAVSILKFSNLSFLNLSWTSITQTPNIPHLECLHMNTCTIVSEPKTHSSLASLKKLVLSGANFSAETESLSFTNKSCITYLDVSKTSLKNFSFLETMFNLEHLDLSSTAFGDDSVGFVACVGENLKNLNVSDTQITPSGVGNLAGHVPQLETLSMSQTFVDDLSILLISTMPCIKALDLGMNSTLGFYYLIS…
GCGDVALAPMGPHWKRMRRICMEHLLTTKRLESFTTQRAEEARYLIRDVFKRSETGKPINLKEVLGAFSMNNVTRMLLGKQFFGPGSVSPKEAQEFLHITHKLFWLLGVIYLGDYLPFWRWVDPSGCEKEMRDVEKRVDEFHTKIIDEHRRA------EDKNGDMDFVDVLLSLPGENGKAHMEDVEIKALIQDMIAAATDTSAVTNEWAMAEAIKQPRVMRKIQEELDNVVGSNRMVDESDLVHLNYLRCVVRETFRMHPAGPFLIPHESVRATTINGYYIPAKTRVFINTHGLGRNTKIWDDVEDFRPERHWPVEGGRVEISHGPDFKILPFSAGKRKCPGAPLGVTMVLMALARLFHCFEWSSPG-----NIDTVEVYGMTMPKAKPLRAIAKPRL…
KKSHLMMA--MAEAAYTVASDSENTGEEKSSSSLPEIALGIDIGTSQCSIAVWNGSQVHILRNTRNQKLIKSFVTFKDEVPAGGVSNQLAHEQEMLTGAAIFNMKRLVGRVDTDPVVHASKNLPFLVQTLDIGVRPFIAALVNNAWRSTTPEEVLAIFLVELRLMAEAQLKRPVRNVVLTVPVSFSRFQLTRFERACAMAGLHVLRLMPEPTAIALLYAQQQQMTTHDNMGSGSERLAVIFNMGAGYCDVAVTATAGGVSQIKALAGSPIGGEDILQNTIRHIAPPNE-----------EASGLLRVAAQDAIHRLTDQENVQIEVDLGNGNKISKVLDRLEFEEVNQKVFEECERLVVQCLRDARVNGGDIDDLIMVGGCSYIPKVRTIIKNVCKKDE…
STQHFNKEKGHYMEYDRSTLLQMSGRAGRPPFDDTGMVIIMTRRETVHLYENLLNGCEVVESQLLPCLIEHLTAEIVQLTISDITRAIEWMKCSYLYVRMKKNPENYAIKKGIPKDRVEKHLQELCLQKINELSQYQMIWTDTDGFVLKPEEPGRLMTKYYLKFETMKYIINTPTSYSLDEALHIVCHAEEISWIQLRRNEKKTLNDVNADKEGRLRFHINDNKGKRKKRIQTREEKLFVLANDWLTGDPSVHDLSMTQDANSICSNGSRIARCMKEYFIYKKNYKGTLSSTLLAKSLYQKLWDDSPYLLKQLPGIGMVTAKALHSMGVRSFEALAEADPRRIEIVTGRKYPFGNTIKESLSSLPPKVEIKVEEVDCQKQGISKLAVTLSRVSQPLQST…
YDWTLAQEVASRQAEKMRMKLEDPKEQDFRGYESIPDMVDRLGGRNMELSDQAMTALTFDILIVLFAVCCIAFVIVFKDPSYMLRLPSSMPVSFPAN-PN----LLINPQPSWPSRRGAVVVSAASRDVDSFTSKSGYLFSLSADEADSLSEYNFPRIDGMYKKKPLILLRRLAQIGTTFSYWFGLRLADEALERSDQMFKVRAAELRKLLVELGPAYVKIAQAVSSRPDLIPPIYLDELSLLQDQITPFSTEVAFNMIEDELGLPIDELFSEISPEPVAAASLGQVYQARLRRSGKVVAVKVQRPGVRAAIALDTLILRYIAGLIKKAGRFNSDLEAVVDEWATSLFKEMDYLNEAQNGIKFRKLYGGIKDVLVPKMYTEYSTSKVLVMEWVEGQKLN…
DDGGNHQKDKNGNKGRVVGQGRRQNHQGGNGIGHGTASSSHPVEVSKRPPGPRMPDGTRGFTMGRGKAIPPPTSMGIHFVDKADLWKS-ALLFNLKLRDRFRIAVDDHRGRATVFDGCFSSTIHRWVTRFRNFRRESLPSPPAFYRRRVSKDLTAEEESALFRMLQTVAVPLIGNACHVFMNGFNRVQVYGLEKLHDALLNRPKNKPLVTVSNHVASVDDPFVIASLLPPKFLLDARNLRWTLCATDRCFKNPVTSAFSRSVKVLPISRGEGIYQQGMDIAISKLNNGGWVHIFPEGSRSRDGGKTMGSAKRGIGRLILDADTLPMVVPFVHTGMQDIMPVGASVPRIGKTVTVIIGDPIHFNDILSTEGAQHVSRKHLYDAVSSRIGQRLYDLKAQVD…
LNMLQQGD-LEIVAGSMRKMIDFLLLLERYSVLEGESWPLHQFMGPLLSKAFPWIRSSELLDGVKLLSVSVSVFGPRKVVPVLI-DDIETSTLLSVEKEKNMSPEKLIKVFQEIFIPWCMDGYDSSTAARQDLLFSLLDDECFTQQWSDVISYVFNQQHQGF-------NNLAAMKMLLEKARDEITKRSSGQELNQRIGSRPEHWHHTLIESTAISLVHSSSATTTSAVQFLCSVLGGSTQDSSISFVSRSSLVLIYRGILEKLLSFIKQSPLCSVNDTCSSLIVEA--IAFDSSSSVDVIVVAKFAAEVIDGSFFSLKSLSQDATLLTTVLSSIFIIDLENRMTSLVDNTL-SESKEKRKDRNFVCDYVHAVCSKMDNQFWKSINYDVRKSSASTLA…
SEGVELTPKPQLLSQSEIVRLAGLFVSAGVNKIRLTGGEPTVRKDIEEICLQLSSLKGLKNLAITTNGITLAKKLPRLKECGLDSLNISLDTLVPAKFEFLTRRKGHDRVMKSIDTAIELGYNPVKVNCVIMRGLNDDEICDFVELTRDKPINVRFIEFMPFDGNVWNVKKLVPYAEVMDKVVKRFPSIKRMQDHPTETAKNFTIDGHCGSVSFITSMTEHFCAGCNRLRLLADGNFKVCLFGPSEVSLRDPLRSGADDEALREIIGAAVKRKKAAHAGMLDIAKTANRPMIHIGGMMSVGRSDDLFFDSSDVLSIGEQVVVEEE-EVEEAEFQVWSGEPISVEERRVRFLKKMGLLEERC------------LERMVDYSDEVTSSSSDSS--CDSGL…
QQSLRKISISTPLCMGRRSSKIAGRKGAQDSKKAKLYCRIGKEVVSAVKKGGPNPVSNTTLATILDKAKELDVPKDIVERNIKRASEKGQEAFIEKIYEVYGYGGVSMVVEVLTDKINRSVAAIRSVVKDYGGKMADSGSVMFKFKRVRVVNIKVTEADKDQLLIIALDAGAEDVIEPPTYEDDTDEDREERYYKIVTSNENYSTILSKLRDEGVNFEPDNGSELLPLTTVEVDDEAMELNKELMQKLLELDDVDAVYIDQKIRMIRNPEVLWAQRSDKVYLTVALPDAKDISVKCEPQGLFSFSALGAQGERFEFSLELYGKIMTE-YRKNVGLRNIIFSIQKEERSWWTRLLKSEEKPAPYIKVDWNKWCDEDEEV--NSETASDDESAFVNQDSES…
EVIAVGPNGTEFVITAVDSPELEDSVLVIGKVLEGMGVVEKMREVKTVRDNTSSPYFRVAKVIGDKRAVVAERGFNRPYSKVVVTNCGLIETTSAMDPPPPRNPSHD------IEPPEPNSSQSDETSTMNPPPPRNPNPPDLKTTEV----VVEPEPIEESDD------SVTVDADKPVRPRTV----KQN---PVPYTIPEWSGPPCHQFQLEVLKEGAIVEKLDVYKKGAYLFGRDGICDFALEHPSISRFHAVIQYKRSGAAYIFDLGSTHGTTVNKNKVDKKVFVDLNVGDVIRFGGSTRLYIFQGPSDLMPPEKDLQLIREAKMRMEMSEREASLRRARQQASMADGVSWGMGEDAIEEEEDDVEEITWQTYSGELTPKQEKTKEKVLKRLEK…
------------------------------------------------------MSSSKALIKTLIKNPTRIKSKSQAKQLHAQFIRTQSLSHTS-ASIVISIYTNLKLLHEALLLFKTLKSPP-VLAWKSVIRCFTDQSLFSKALASFVEMRASGRCPDHNVFPSVLKSCTMMMDLRFGESVHGFIVRLGMDCDLYTGNALMNMYAKLLGMGSK----ISVGNVFDEMPQRTSNSGDE------------------------DVKAETCIMPFGIDSVRRVFEVMPRKDVVSYNTIIAGYAQSGMYEDALRMVREMGTTDLKPDSFTLSSVLPIFSEYVDVIKGKEIHGYVIRKGIDSDVYIGSSLVDMYAKSARIEDSERVFSRLYCRDGISWNSLV…
RLQSGDKVSIWKCLIMDDAESVSFENDRGVSVDCCG---SLVENEVTERLRNLIRENKDDRQMRVVLLASGGHFAGTVFNGKSVVAHKTFHRYVVRAKAGKKQSTKDASGRSIHSAGASLRRYNELALKKDIQELLASWKPYFDGAACVFVHAPSSSRQLLFNGGKPYFSSQNCAVRNVPFTIRRPTFKESQRIYNQLTQIAHVTEEIFVN---RPEVTKANTVVQTHNEDSGK-----TSRKEEPDETSSSNIILEEPIEEDIEDGVTGTSTALHEAAKSGDCERVMEFLEEGMDPCAKDERGRTPYMLANEKEVRNTFRRFMALNLEKWNWHDAKVPSPLTKEMEESQAAKQAEKDAKQKARTKELKKLRKAREKKAQAEAAQAEK-----------…
DKPSGSDDEDNRM-ITYD---------AKENKIDIVGDANPIQDFEAMISRRDKTDWTEKAITQMKNLIMKLVENCTEGD---KALECVLALRKGCVLEQEPKQFNEFLNHLFKLCQERNLSHLLEHFMSKKITLIPKSEAADSDIVDENAGDFIVKQESMLES--MAYE-ERRSSILDSFSLSPLPYPVLLILAVASVFLLSSWYFSLEEAAESAEEQINFALLLIPLFLIVLVRWLSSMENPDALLGM--FSSSRRTTYVSPGGGSSPWGVAALIVLLLVLLQYQSSFLEMWSGM-------------SQKRNLPSWMSSRDPESKSHCKKPKDEGPTEEHNS------------NAPSNK----SEHAEPSSNTTEFSKLMEGVVFVLSGFVNPER…
>Actinidia_chinensis
MAIGESIKDDSRLVCLCIEAASQSGAAVESWRRQRRTLERMPSHLTGALLHGLLRRRLLYPSLLEVFKYTAEEVDLRGESTVDAEWLAYLGAFRYLRSLIVADCHRITNCALWAVTGMANLKEIDLARCSKVTDAGIRHLLSISTLEKINISETGVTAEGISFLSSLTNLSVLDLGGLPVTDLALSSLQVLTKLQYLDLWGSELSNEGAAILEVFPMLSFLNLAWTRVTELPNLCSLTCLNMSNCTIHSIFEGHSDKAPLTKLILSGASYVDSSEALLYVETSFLSYLDMSNSSLVRFCLLSRMNALEHLDLSSTSIEDNSVELIAGIGANLRILNLNSTKVTSDGVGILAGNVPKLQNIQLSGTQTDDGAISYIGMMPSLKFIDLSKTNVRGLIHQLG…
GCSDVALAPLGPHWKRMRRICMEHLLTTKRLESFSKQRSEEAQHLVQDVWARAKTGEAINLREVLGEFSMNNVTRMLLGKQYFGAESAGPEKAMEFMHITHELFRLLGLIYLGDYLPFWRWVDPYGCEKKMRDVEKRVDDFHTTIIEEHRRVKKEIGV---EEDMDFVDVLLSLPGEDGKQHMEDVEIKALIQDMIAAATDTSAVTNEWAMAEVIKHPHVLHKIHQELDSVVGPNRMVSEHDLPHLTYLRCVVRETFRTHPAGPFLIPHEATRATEINGYHIPAKTRVFINTHGLGRNTAVWDDVDEFRPERHFPVDGSRVEISHGADFKILPFSAGKRKCPGAPLGVVLVLMALARLFHCFDWTPPP---HEDIDTNEVYGMTMPKAKPLMAIARPRL…
KAGHSPMT--MAEPTYTVASDSETSGVEKSSSASQEVAIGIDLGTSHCSVAVWNGSQVELLR-SRNQKLMRSYVTFKDDTPSGGVSNQLSQEYEMLSGAAIFNIVRLIGRVDTDPVVHASKSLPFLVQTLDIGVRPFIAALVNNMWRSTTPEEVLAIYLVELRAMAEMQLKRPVRNAVLTIPVSFTRFQLTRMERACAMAGLHVLRSMPEPTAVALLYAQQQNV-VQESTVSASEKIALIFNMGAGYCDVALTATAGGVSQIKALSGSAIGGEDMLQNLMHHLLPNMDSLFSGHRINEIKSMGLLRVAIQDAIHKLSSETSVQVDVDLGNGTKICKVVDREEFEEVNKNVFEKCETLIKQCLRDAKTDVEDVNDVILVGGCSSIPKIRNLVLGTCKSET…
STQHFNKEKGLYMEYDRSMVLQMCGRAGRPPFDDTGMVIIMTRRETVHLYENLLSGCEMVESQLLSCVTEHLTAEIVQLTISDITRAIEWMKCSYLYVRMKKKPENYAIKKGIPGDRLEKHIQEICVQKVNELSRNQMIWTDEDGFLLKPLEPGRLMTKYYLRFNTMKNIMLAPASCSIEDALHIICRAEEFSWIQLRRNEKKLLSDANTDKDGRLRFHILGDKGKRKKRIQNREEKIFILANDCLTGDPSLHDLSMSQDMNSLCSNGCRIAKCMKDYFIYRKNYKGTLNSALLAKSLHQKLWDDSPYLLKQLPGIGMVTAKALHSMGVKSFETLYEADPRKIEIVTGRKYPFGNHIKDSLLSLPPKIEMKIEETQCQKQGKSKLVVTLTRLSESAQST…
YDWTLAQEAASREAEKMRVKLKDPHMQEVENWESVPDMVDRLGGRNMKLSDQAMTALTFDVVIIVFAICCIIYAVLFKEPYYMILATPPC-LHFPAN-SNLRPS-LRRIPVAYGYRRVPPPSASGGRGVDAFTEYSGYLFELSASDVDSLTEYDISRIASIYRRKPLVVLRRVVQVGATLGKWFALRYLDSVNERSEEMFEVRAAELRKILLQLGPAYVKIAQAISSRADLVPPSYLDELSLLQDRITPFSTEVAFNTIEQELGLPIDELFSEVSPEPVAAASLGQVYQARLRRSGQVVAVKVQRPGVQAAISLDILILRFLAGLIRRAGKFNTDLQAVVDEWASSLFREMDYNKEAKNGLKFRQLYGGLQDVLVPDMYVEQTTRKVLTMQWVEGQKLT…
EDGNHPSRDKNGFKGRNRRRGKGQKYPGTNGLGHGTVSSSHGSEPSKPPPGPKMPDGTRGFTMGRGRPLAFNQNMDGEWIERGDLWKNKARSLQLRLRDRFRVAVDRHHRRPRFSDGYFSSTMQRWLQRFRSFRRDSLPSTSGFYRKRVGKDIDAEENSVITRMLQAVAVPVIGNACHVFMHGLNRVQIYGAEKLHQALLNRPAKQPLITVSNHVASMDDPLVIASLLPRSILLDAHRLRWTLCATDRCFRNPVTSAFFRSVKVLPLSRGDGIYQKGMDMAISKLNNGGWVHIFPEGSRSRDGGRTMGSAKRGVGRLVLDSDNIPLVVPFVHIGMQDIMPIGAKFPRIGKTVTVLIGDPIYFDDIL-TEEHQNEARGNLYDAVSSRIGNRLQQLKVQVE…
LEIFKQTENVESSSEVIERVITFLLLLGQSAVQKGEKWPLVNMVGPMLAKSFPLIKTLDSPDIVRLASVAVSVFGPRKIIRELVCGDYAAFSSLSDCMERELESEQFLQLYKEIFVPWCLQGNGSSTSARLDLLLALLDNECFPEQWDSIITYATDLEFCGLG--TSDPNNILVLAMLMEKARMEICKRKVGVDLVHQQGSHADHWHHELLDSSAISTACSNPSFRSSDARFIRAVLGGSTEDDQTCFVSRNAKILIFKELCKNLVTFALDSTFTWVKKTCSLLTAEANDSVPRIE---NVLEMAHFSLEVLDGSFFCLKTIEDENELVPGTLAAIFLIDWEYRLAMVSNAALD-ETTRKMKSRTDFCACVHAFRGKISSQFFKSLSLSSRNSLGSILV…
AEGVELTPSPHLLSQNEIIHLANLFVSSGVDKIRLTGGEPTIRKDIEEICLRLSSLKGLKTLAMTTNGITLARKLPKLKESGLSALNISLDTLIPAKFEFMTRRKGHERVIESINAAIDLGYNPVKVNCVIMRGFNDDEICDFVEWTREKPINVRFIEFMPFDGNVWNVKKLVPYSEMLDRVVKRFTGLKRIQDHPTDTAKNFSIDGHRGTVSFITSMTEHFCAGCNRLRLLADGNFKVCLFGPSEVSLRDPLRRGADDNELKEIIGAAVKRKKASHAGMFDIAKTPNRPMIHIGGMLSFDEGEEVFFDSADNLSSEES-AVKEDWLNGNLEYEIWLKEPRSVKERRESFLRGMGFVESVPSHDLGEELEMMGFERIGECSGAVSSCCSSPVDGAEEQL…
LNSNRKIWTFSPLCMGRRSCKIAGRKGAQDAKKAKLYSKIGKEVVSAVKRGGPNPVSNTALAAVIEKVKELDVPKDILDRNMKKASEKGQEAYIEKFYEVYGFGGVGIIVEVLTDKITRSVAAVRGVVKDCGGKLADPGSIMFKFTRARVVNVKVTDADRDQLLAIALDAGADDIIEPPMYEDDTDEDRSERYYKVVSSSENYAAILTKLREEGITFEPDNGFELLPITPIEVDDEAEDLNKELMSKLLELDDVDAVYTDQK--MSRQPEVLWAQRSDKVYLTIALPDAKDISVKCEPQGLFSFSARGVQGESFDFTMELYGKIVPEGCKSNVGLRNIICSIQKEEKGWWKRILKSEEKPAPYIKVDWNKWCDEDDEESTSSDFDSDNDIAYTGEDDGG…
---------------------------------------------------------------------------------------------------------------------------------------------------------------------------------------------------------------------------------------------------------------------------------------------------------------------------------------------------------------------------------------------------------------…
KGTPIRITKNLRVCGDCHNFSKLVSKFFDREIIVRDANRFHHFEGGVCSCGDFWMNSIQTLLRRLIQNPSSIKSKSQAEQLHAQLLKTKSTNSPSLSSIILSLYTNLNLYHESLTVFNTLHPPPPPLAYKSIIRLYTSNGLFFKSLTAFVEFRASGEYPDHNFFPSVLKSCTHLMHMRLGESVHGCAIRLGLDFDLYTGNALMNMYSKLHSLGINGGSSSVADEVFDKSPESRGFVDHNKMNSML-----------------------SPNGTLYMDSVRKVFEMMPERDLVSWNTVIAGNAQNGMYEEALNMVREMGNGNLQPDSFTLSSVLPIFAEYVNVVKGKEIHGYAIRHGFDTDVFIGSSLIDMYANCTRVEDSCQVFKLLPQRDSVSWNSVI…
RLHGGERVSIWKCSLLDEADNILFDNDKSVSADDGGLMPCLREKEVIGKLKTLIHEPRNNTRLRVVLLASGGHFAACVFDGNSVVAHKTYHRYVVRAKAGKKQSSKDASGRAAHSAGASLRRHNEFALKKEIQELLASWKPYFDASSCVFIYAPSNNRQLLFDGEKPCFSCKHCVIRNVPLTVRRPTFKESRRVYNLLTQVSYEVVE--ATTIKEDSELSISNTNDGCPGSTKEDF-GDLVSRETTEACSGVKKSDILSISSESESEIASTSTDLHKTAKSGNPQKVLELLEQGSDPCIKDERGRTPYMLATEKEVRNIFRRFMALNPDKWDWHAANVPSALTKEMEESQAAKQTEKDARRKARAKELKKLRKAREKKIQADAALSQGAPSVLENRVAT…
EKPSGSGEEREVLGIAYDVEAVNSIENTSAVKVEKVGDSTPVQDFEAMMSRRDSPEWVNKAIKDMKNKIFDLVEDSCEGDTYQKALECLVSLRKGCILEQEPKQFNNFLRHLCKFCQEKDLNTFCDFLASKGVTLVTKTEAIDSEVTEDEARSFMVKREPKHEQAQ----------------------------------------------------------------------------------------------------------------------------------MSDSNANPSNVANKKVRRNLPSWMSSRENESESHGKKLDDVDEHEEDDGSKTPKQVKDCDKSTPSKKTESNRKLSPSSFGATNFSKLLEGVVFVLSGFVNPER…
>Camptotheca_acuminata
MASEDMIHVESRLVHLCIEAASQSRDAIELWRRQRRTLERMPSPLAEALLHRLLRRRLLYPSLLEVFKYSIEEIDLKGESSVDEEWMVYLGAFRYLRSLNVADCRRVNNSALWAITGMTSLKEVDLSRCSKVTDGSILHLCSIPTLEKLCISETGVTAKGVKLLSSLSNLSVLDLGGLPVSDLALSSLQVLMKLQYLDLWGSEISNEGVGVLKVFPKLSFLNLAWTRVTKVLNMPSLTCLNMSNCTIHSIFEGHGDKAPLAKLIVSGATYVDMFDALLYVETSSLSFLDVSNSSLHRFCFLNYMNALEHLDLSSNSMEDESVKLIAKIGVNLRNLNLSKTRVSSAGVGILAGHVPNLEILSLSCTPINDLAISYISMMPSLKVINLSGTKVKGLIGQLG…
GCGDVALAPLGPHWKRMRRICMEHLLTTKRLDSFAKHRADEAQHLVEDVWGRAQKGEAVNLREVLGAFSMNNVTRMLLGKQYFGAESAGPQEAMEFMHITHELFRLLGLIYLGDYLPFWRWIDPYGCEKKMREVEKRVDDFHMKIIEEHRK-KKEIGGEVDEGEMDFVDVLLSLPGEDGKEHMDNVEIKALIQDMIAAATDTSAVTNEWAMAEVIKHPRVLRKVQEELDSIVGPNRMVSEADLPHLNYLRCIVRESFRMHPAGPFLIPHESTRDTNINGYHIPAKTRVFINTHSLGRNTTIWDDVDQFRPERHLPADGSRVEISHGIDFKILPFSAGKRKCPGAPLGVALVLMALARLFHCFEWTPPNGLRPEDIDTSEVYGMTMPKAKPLMAIARPRL…
NAAHLSIFRRMAEPAYTVASESERTGEEKILSAFLEIAIGVDIGTSQCSVAVWNGSQVELLRNTRNQKIMQSYVTFKDEIPSGGVSNQLSHEYEMLSGAAIFNMKRLIGRVDTDPVVHASKSLPFLVQTLDIGVRPFIAALVNNVWRSTTPEEVLAIFLVELRVMAEIQLKHPVRNVVLTIPVSFSRFQLTRIERACAMAGLQVLRLMPEPTAVALLYAQQQQQTVHENMGSGTEKIALIFNMGAGYCDVAITATAGGVSQIKTLSGAAIGGEDMLQNMMHHLLPNMDTLFSSHGINEINSMGLLRVATQDAIHKLSFQTSVEIDVDLGNGTRICKVVDREEFEEVNRKVFEKCECLITRCLHDAKVEIEDLNDVILVGGCSNIPKIRNLVMGICKSED…
STQHFNKEKGLYMEYDRSMILQMCGRAGRPPFDDTGMVIIMTRRETVHLYENLLNGCEMVESQLLSCVTEHLTAEIVQLTISDITQAIEWMKCSYLYVRMKKHPENYAIKRGIPIDRIEKHMQEICVQKVNELSQYQMIWTDEDGFLLKPLEPGKLMTKYYLKFNTMKHIMQAPANCSIEDALHIICRAEEISWIQLRRNEKKLLNDVNTDKDDRLHFHILGDKGKRKKRIQTREEKIFVLANDCLTGDPLVHDLSMSQDMNSICSNGCRISKCMKEYFIYRKNYKGALNSTSLAKSLHQKLWDDSPYLLKQLPGIGMVTAKALHSMGVKSFDTLSEADPRKIEIVTGRKYPFGNHIKESLLSLPPKVEMKVEEIECQRQGKSKLVITLTRLTQSLQST…
YDWTLAQEAASREAENMKMKLKDPYMKEVENWESVPDMVDRLGGRNMELSDQAMTALTFDVLIVIFAICCIIYVIFFKEPYYMILVSSP--PPLPAN-SNFNRYLRRRIQPAAHPSRCLPPVSANARDIDAFTEYSGYLFELSTSETDSLTDYNISKITAIYRRKPLVILRRLLQIGNTLGKWFALRYLDSVTERSNQMFKIRAAELRKILVQLGPAYVKIAQAISSRADLIPPSYLEELTLLQDRIMPFSTEVAFNTIEKELGSPIDEVFSEISPEPVAAASLGQVYQARLRRSGRVVAVKVQRPGVKAAISLDILILRYLAGLIRRVGKFNTDLQAVLDEWASSLFREMDYMKEAKNGLKFRQLYGGLQDVLVPEMYVEQTTSRVLIMEWVEGQKLS…
EDEDNISKEKNGPGGRNRGRARRHKYRGTNGQGHGSLSSSLGSEISKPPPGPRMPDGTRGFTMGRGRPLASDQSAVGEWIDKRDQWKDKARSLQLRLRDRFRVAVSRH--RPRVSDGYSSSTMQRWLQRFRNFRRDSFSSSSAFYHKRVRKEIDVEEDSLLTRMLQALAVPVIGNVCHVFMHGLNRVQLYGAENLHQALLHRPKNKPLLTVSNHVASMDDPLVIASLIPPSVLLNAHSLRWTLCASDRCFRNPATSAFFRCVKVLPVSRGDGVYQKGMDMAIAKLNHGGWVHIFPEGSRSRDGGRTMGSAKRGVGRLVLDADNIPMVIPFVHTGMQEIMPIGAKFPRIGKTVTVLIGDPIHFDDLLNMDENQNVSREDMYDAVSLRIGKQLQQLKIKVD…
LEIFQQMENRECTSKNMERLINFLLLVEQYAVQKGETWPLVHLVGPMLAQSFLLIRTLDSPDTVRLISVAVSVFGPFNVIGELICNESDSYSHLSDERNRELDSDKFLQVFKEIFIPWCLQGNSTAASARLDLLLALLNNECFSEQWDSIITHAIDLEHLGAEPGTLDSNHLTLLAMLMEKTREKIRK--VRVDFDHWQGSHSDHWHHELLDSAAVSIAHSLHPFGISDIRFLRAVLGGSIVDDQISFVSRNAMIMIFKEVFRKLVTFIMDSGFTWVTDVCSLLTAEANDSVPRFESSINVLEMAQFALEVLDSSFFCLKTFSDKSGLVPGMLAAIFVIDWECSMEEVSNDELDSESTRKIKSKSDFCESVHTFRSKISREFLKNLSIDGRERLGIILI…
AEGVELTPSPLLLSQNEIVRLANLFVSSGVNKIRLTGGEPTIRKDIEEICLQLSNLKGLKTLAMTTNGIILARKLPKLKECGLSSVNISLDTLVPAKFEFMTRRKGHDRVMESINTAVDLGYNPVKVNCVVMHGFNDDEICNFVELTRDKPINIRFIEFMPFDGNVWNVKKLVPYSEMLDKVVQQFRGLNRLLDHPTDTAKNFKIEGHQGTVSFITSMTEHFCSGCNRLRLLADGNFKVCLFGPSEPEMGRLVQ------EWGKLT------------------------------MLSFDEGEEVFFDTADYLSSEESVVAKEDLVCRNLGYEIWMNEPQSVEERREIFLTGMGFIEYAPLHDFLKKASEMGFERIVECSRAVSNSCDSSINGTEEDL…
TGPVRKIWTFSPVCMGRRSSKIAMRKGSQDAKKAKLYSKIGKEVVSAVKKGGPNPVSNMALAALIEKAKELDVPKEILDRNIKRASEKGQEAYIEKFYEVYGFGGVGIIVEVLTDKVNRSVAAVREVVKDCGGKMADPGSIMFKFKRARVANIKVTDADKDQLLAIALDSGADDVIEPPMYEDDTEEERSERYYKVVSSSENYATILSKLREEGITFEQDNGSELLPVTSIEVDDEAMDLNKELMSNLLELDDVDAVYTDQK-MNSRHPEVLWAQRSDKVYLTIALPDAKDISVKCEPRGLFSFSAVGVQGESFDFSLELYGKIVPEGCKTKVGLRNTLCSIQKEQKGWWKRLLKSEEKPAPYLKVDWNKWCDEDEEESTNSDLASDDDVAYTGEDDAS…
EEIGKDPNGTEFVIVTKDSPELDASTLVVGRVLEGMEVVEKIGQVKTVQENTSSPYFRVAKLIGDKRAVVAERGFNRPYSKYIVSNPTTAE----MDPPPSRNPTLSTSDTTIATEPQTKTLDESSASPMGPPPIKNPNPPKPDQLESETKYHQEPQLNLLQDDTE--------SAENATG----NSKTERCPNVTVPYTIPPWGEPPCHHYFLEVIKDGSIIDQLDVYEKGAYMFGRVDLCDFVLEHPTISRFHAVLQFKRNGEAYLYDL-STHGTSINKNQVKKNVFVELHVGDVIRFGLSSRLYIFQGPSELMPPESDLKSIRKAKMREDMQDMEASLLRAKLEASLADGISWGMSEDAVEEAEDDVDEITWQTYKGQLTEKQEKTRDKIIKRLEK…
EGTPIRITKNLRVCGDCHTFSKLVSRFFEREIIVRDTNRFHHFKNGVCSCGDFWMNSTQSLLKTFLQNRSSIKSKSQAKQLHAQLIKTKGTAPPS-MFTILSIYSNLNLLHESLLVFNTLHSPP-TVAWKSVIKCYASNGFFLQSLASFIDMRASGECPDHNVFPSVLKSCAFLMDTRLGESVHGCVIRLGVDFDLYTGNALMNMYSKLHTLDVNGGRRFRAPDVLDKISKSRKVDEHKQMSYVLPRNSTESEVFYQSWILDDLSIRKGDKGALLMNSVRKVFEMMPKRDTVSWNTVIAGNVQNGMYGEALMMVREMGNANLKPDSFTLSSILPIFAEYVDVLKGKEIHGYAIRHGFDGDVFIGSSLIDMYANCTRVEDSHRVFYLLPQQDGVSWNSII…
QLQTGERVSVWKCLFLEESENISFENDKSVSMDNVGRMPCLKEREVVEKLKYLIHEPRNNTHLRVVLLASGGHFAGCVFDGNSAVAYKTYHRYVVRAKAGKKQSSKDASGRAANSAGASLRRYNELALKKEIQELLIAWKPYFDSSSCIFIYAPSSNRQLLFDGEKPHFSCQHRVIRNVPLTVRRPTLKEARRIYNLLTQVSYEVNEEVTPIIKEDSLQNPSKISSGHPGSSKKDSGDNLECRETTEASSIVKKIDNLSISSESDNEVMATSTPLHEAAKSGNAQNVLELLEQGLDPCIKGERGQTPYMLATDKEVRNTFRRFMASNPDKWDWYAAKVPSALTKEMEESQAVKQAEKDAKRKARSKELKKLRKAREKKAQALAP---------ENRGTT…
EKPSGSSEEGEGFGNAYDAEVVNSIENTSIAKVEKIGDLTPIQDFEAMMSRRDGPEWVSKAIMCMKNKIFDLVEDSCEGDNYHKALECLVALRKGCILEQEPKQFNNFLCHLCRFCQEKGLGSFCDFLASKDIKLITKTEAIDSEITDDDARSFIVKTEPKLEQGLMSHRRSTVSTIFEVFSLNPLPYPVLLILAVIFLLLGLQWYSSYESVVEATEESMNLLLLAIPLVILFAVRWLPTVENPEGLFSMS--GRRRRTYYNEPSEGSSPWGVAALIVLLLVMLQYQSIFLDSWFVMSDLRTTSNYGANKDMKRNLPSWMSSRENKSKSHGKKPADVGIDMQSNEGETAEQAKDCGKHTPSKRDERNSKSPASILGTTKFGKLLDGVVFVLSGFVNPER…
>Camellia_sinensis
MAIEGMIELDSHLVHLCLEAASQSRDAVESWRRQRRTLERMPSHLSAALFRRLLRRRLLFPSLLEVFKHSIEEVDLRGESSVDAEWMAYLGAFQYLISLNIADCHKITNAAIWPITGMANLKEIDISRCSKVTDAGIRHLLSVSTLEKLHISETGATAEGISLLCSLTNLSVLDLGGLPVSDWALSSLQVLTKLQYLDLWGSKISNEGAAMLKVFPMLSSLNLAWTKVTELPNLSSLTCLNMSNCNIHSIFEGHGNKVPISKLILSGATYADVSEAFLYVETSSLSFLDMSNSSLGRFCFLSHMNALEHLDLSSSLIDDNSVELIACIGSNLRILNLDRTRVTSAGVGILAGNVPNLQNISLSCTQIDDLAISYISMIPSLKVINLSNTNVKGLIHQVG…
GCGDVALAPLGPHWKRMRRICMEHLLTTKRLESFANHRAEEAQHLVQDVWARAQTGEVVNLREVLGAFSMNNVTRMLLGKQYFGAESAGPQEAMEFMHITHELFRLLGLIYLGDYLPFWRWVDPYGCEKKMREVEKRVDDFHIKIIEEHRRVKKEIGGEEDSGDMDFVDVLLSLPGENGKEHMDDVEIKALIQDMIAAATDTSAVTNEWAMAEVIKHPCVLHKIQKELDSTVGPNRMVCEYDLPHLTYLRCVVRETFRMHPAGPFLIPHEATSATEINGYHIPAKTRVFINTHGLGRNTSVWNDINEFRPERHLLANGSRVEISHGADFKILPFSAGKRKCPGAPLGVMLVLMALARLFHCFDWAPPEGLRPEDIDTKEVYGMTMPKAKPLMATARPRL…
KAWQSATA--MAEPAYTVASDSETIGEEKSSSAFPEIAIGIDFGTSQSSVAVWNGSQIELLRNARNQKLMRSFVTFKDEIPSGGVSYQLSHEYEMLSGAAIFNMKRLIGRADTDPVVHSSKNLPFLVQTLDIGVRPFVAALVNNVWRSTTPEEVLAIYLVELRALAEIHLKRPVRNVVLTIPVSFSRFQLTRIERACAMAGLHVLRLMPEPTAVALLYAQQQQQNMHENMGSGSEKIALIFNMGAGYCDVAITATAGGVSQIKALSGSTIGGEDILQNMMCHLLPNMDNLFSSHGINEIKSMGLLRVATQDAIHKLSLQTSVQVDVDLGNGSKIHKIVDRVEFEEVNKNVFEKCETLVKQCLQDAKVDVEDVNDVILVGGCSNIPRIRSLVLGICKTET…
STQHFNKEKGLYMEYDRSMILQMSGRAGRPPFDDTGM---------VHLYQNLLSGCEMVESQLLSCITEHLTAEVVQLTISDITRAIEWMKCSYLY-----NPENYAIKKGIPSDRIEKHMQEICVQKVNELSRNQMIWTDEDGFLLKPLEPGRLMTKYYLRFDTMKNIMLAPADCSVEDALHVVCRAEEIAWIQLRRNEKKLLNDINTDKDGRLRFHILGDNKKRKKRIQTREEKIFLLANDCLTGDPSLHDLSMSQDMNSICSNGCRIAKCMKEYFIYKKNYKGALNSTLLAKSFHQKLWDDSPYLLKQLPGIGMVTAKALQSMGVKSFETLCEADPRKIEIITGRKYPFGNHIKESLRSLPPKIEMKLEETQCQRQGKSKLVVTLTRLSESAQSN…
YDWTLAQEAASRQAEKMRMKLEDPYMKEIENYESVPDLVDQLGGRNLKLSDQAMTALTFDVLIIVFAICCIIYVIFFKEPY-MILVLPPC--PFPAN-SNFTLR-RRLLLLPPSHRRILPPPSAAVREVDAFTEYSGYLFELSTSEVETLTEYDISKIASIYRNKPLVVVRRVVQVGATLGKWFALRYLDSVNERSEQMFEVRAAELRKILVQLGPAYIKIAQAISSRADLIPPSYLDELSLLQDQISPFSTEVAFNTIEQELGLPIDELFSEISPEPVAAASLGQVYQARLRPSGQVVAVKVQRPGVQAAISLDILILRFLAGLVRRAGKFNTDLQAVVDEWASSLFREMDYKKEALNGLKFLELYGGLRDVFVPEMYVAQTTRRVLTMQWVEGKKLS…
--------------------------------------------------------------------------MVRESNETGDLWKNRAWSLQLRLRDRFRVAVDKHRRRRRFSDGYFSSTMQRWLQRFRSLRGDSLPSTSAFYRKRVGKGIDAEEDSVITHMLQALAVPVIGNVCHVFMHGLNRVQIYGAENLHQALLNRPEKQPLITVSNHVASVDDPLVIASLLPPSTLLDAHRLRWTLCATDRCFRNPVTSAFFRCVKVLPVSRGDGIYQKGMDIAISKLNHGDWVHIFPEGSRSRDGGSTMGSAKRGVGRLVLDADNIPLVVPFVHIGMQDIMPMGAKFPRIGKMVTVLIGHPIYFDDLL-MEENYNETRENLYDAVSSRIGNQLQELKVQVE…
FEIFQQTENTESSSEFIELVIKFLLLLGQHAVQKVVLMAFEKHAVPVPGTYRRMVPCMDSPDIVRLASVAVSVFGPRKIVGELVCNDSTFFRSLSDELNRELDSEQFLQLYKEIFVPWCLQGNGSSTNARLDLLLVLLDNESFSEQWHCIITYATDPERFGVGPETPDPNHILVLGMLIEKARVEIIKRKVGVGLDHQQGSHSDHWHHELLDSSAVSIARSLSSFRSSDARFLRAVLGGSTEDDQTSFVSRNAKILIFKEFCKKLVTFTMDSTFTWIRDACSLLIAEANDSVLRIEHSVPVPEMAHFALEVLDGSLFCLKTIEDESWLVRSTLAAIFLIDWEYSMAIVSDDALDGESTRKMKDRLDCSASVHDFRSKISSQFFKSLNGNNRNSLGSILV…
AEGLELTPSPQLLSQSEIIRLANLFISSGVDKIRLTGGEPTTRKDIEEICLQLSNLKGLKTLAMTTNGITLARKLPKLKECGLSALNISLDTLIPAKFEFMTRRKGHARVMESINAAIDLGYNPVKVNCVVMRGFNDDEICDFVELTREKSINVRFIEFMPFDGNVWNVKKLVPYSEMLDRVVKQFTGLKRIQGHPTDTAKNFRIDGHQGTVSFITSMTEHFCAGCNRLRLLADGNFKVCLFGPSEVSLRDPLRRGADDNELKEIIGAAVKRKKASHAGMFDIAKTPNRPMTHIGGMLSFDGVEEVFFDSAEYLSSEESVVVKEDLLNGNLGFEVWLKEPQSVKERRDRFLRRIGFVELARASKE-ESDEMLGLERIVECSGTVSCCYTPQV---EENL…
LKS-----------------------GAQDAKKAKLYAKIGKEVVSAVKKGGPSPVSNTALAAVLEKAKELDVPKEILQRNIKRASEKGQEAYIEKFYEVYGFGGVGIIVEVLTDKINRSVAAVREVVKDCGGKMADPGSIIFKFSHARVVNIKVTDADRDQLLAIALDVGADDVIEPPIYEDDTEEDRSERYYKIVSSAENYAAILSKLRDKGITFEPDNGFELLPITPIEVDDEAMDLNKELMSKLIELDDVDAVYTDQQDVQCRHPEVLWAQRSDKVYLTIALPDAKNVSLKCEPQGLFSFSAKGVQGESFDFSLELYGKIVPQSCKSNVGLRNILCSIQKDQKGWWKRLLKSEEKPAPYIKVDWNKWCDEDDEESTSSDLASDNDVANTGEDDGS…
EEIGSDPNGTEFVIATKDSPELDAAALVVGRVLEGMEVVKRIGEVKTVQENTSSPYFRVAKLIGDKRAVVAERGFNRPYSKVVVSNCGLLNMTTDMGPPPPKNPIATTSEEALSTEPLTKTLDEPSTSAMG----------QSDSVQSQSNGHQDSLPIPPKDEPL--------QAENTTPNQSVDVKQQQRPNIAVPYTIPEWSGPPRHKFFLEVLKEGSIIDQLDVHEKGAYMFGRVDLCDFVLEHQTISRFHAVLQFKRNADAYLYDLGSTHGTFVNKNQVKKKVYVQLRVGDVIRFGHSSRLHIFQGPSELMPLESDLKKIKNAKMRDEMQDMEASLLRAKLEASRADGISWGMRDDAIEETEDDVDEITWQNFKGQLTEKQEKTRDKVIKRLEK…
------------------------------------------------------MSSTQTFLKTLLQNPSSITSKSQVKQLHAQIIKTKPTTNSALLSIILSIYTNLNLYHESLILFNTLHSPP-TLAWKSIIRFYTFNGLFIKSLAAFVEMRASGKYPDHNVFPSVLKSCTHLMDLRFGESVHGCITHLGMDFDLYTGNALMNMYSKLQSLDKHGGCGNIAAEVLDKSPNSRKTDGNDNMSYTLPRNNTHRVVIDHLQGKNDMVMRNGQNGALHADSIRKVFEMMPNRDLVSWNTVIAGNAQNGMYGEALEMVREMGNANLQPDSFTLSSVLPIFAEYVDVVKGKEIHGYAIRHGFDTDVYIGSSLIDMYANCTRVEDSCRLFNLLPHRDSVSWNSII…
HLPKGERVSIWKCLLLNEADNILFENDKLVAGDDGGFMRCLREKEVIEKLKFLIHEPRDNTHLRIVLLASGGHFAGCVFDGNSVVAHKTFHRYVVRAKAGKKQSSKDATGRAAHSAGASLRRYNELALKKEIQELLAAWKPYFDASSCVFIYAPSNNRQLLFDGEKPYFSCKHCVVQNVPMTVRRPTLKESRRLYNLLTQVSYEINEENKTAIKEESLLSVSITNDGCPGPTKEDFRDDLDGRDTTESCSGFNKSDNLSSASESED--VGTTTPLHQAAKSGNTQKVLELLEQGLDPCSKDERGWTPYMLATEKEVRNTFRRFMASNLDKWDWNAAKVPSALTKELEESQASKQAEKDAKKKARAKELKKLRKAREKKAQAEAAPSQSALTTSKSQGAS…
----------------------------------------------------------------------------------------------------------------------------------------------------------------------MAYRRSTASSIMEVFTLNPLPYPVLLILAVIFFFFGIQWYASYESVVETTEQNMGWVLLLIPVVLLFVVRWLSSLEDSNWLFGMSPFERRRRTHY-QPSEGSSPWGVAAVILLLLVMVQYQSSFLDGWFIMSNSKVNPSIGAHKNVRRNLPSWMSSAENENKSEGKKPADVGLHEENNEGKTAKQAKECSKSTPSKKIESNQKSSPSRLVATNFSKLMEGVVFVLSGFVNPER…
>Daucus_carota
SASME-METESLLIKLCLQAATDNLHAVEKWRRQRRSLERLPSHLAESLILRLVRRRLMFPSLLEVFKNTLEKIDLSGQTSVDLEWMAYLGAFPHLQSLNLAGCPKISSSAIWPLAGMKNLKMLNLSRCPKITDSGIKHLLSIPTLEELSISQTGVTSEGVLLLRSLKNLTMLDLGGLSVTDLALCSLQVLTKLQYLDLWGSEISNKGASVLGMFPNLIFLNLAWTKVSKLPVLSSVECLNMSNCTTHSIFEGHGDKVWLRKLILTGATIEDISEALTYVDTSSLSLLDVSNSSLQEFCFLSCLVALEYLDLSSCPFIDEFVQIITYIGAKLKFLNLSNTRVTSAGVSVLVGRVPKLETILLSNTPTDDFAISHLSAMPSLKVINLTGTNVKGQIQQLG…
GCGDVALAPLGPKWKWMRRICMENLLTTKRLDSFAKHRADEAQHLVHDVWALAQTGKIVNLREVLGAFSMNNVTRMLLGKQYFGAGSAGPEEATDFMHITHELFWLLGLIYLGDYLPIWRLVDPYGCEKKMREVEKRVDNFHKRIIEEHRT-RKQIKGHIDDGDMDFVDVLLSLPGENGKQHMDDVEIKALIQDMIAAATDTSAVTNEWAMAEVTKHPRVMLKIQEELDSVVGLNRMVLESDLSQLNYLRCVVREVFRMHPAGPFLIPHESTRATKINGYDIPAKTRVFINTHGLGQNTKLWDNINEFQPERHMPTDGSRVEISHGADFKILPFSAGKRKCPGAPLGVTLVLMALARLFHCFDWSPTDGLKHEHIDTREVYGMTMPKAEPFKAIAKPRL…
KSGIAPAAKNMAEQAYTVASDSETTAEEKSSSPFPEIAIGVDIGTSQCSVAFWNGSQVELLKNTRNQKMMRSYVTFKDETPTGGVNNQLSHEYEVLSGAAIFNMKRLIGRVDTDPVVHASKNLPFLVQTLDIGVRPFIAALVNHMWRSTTPEEVLAIFLVELRAMAEVQLKRPVRNIVLTIPVSFSRFQITRIERACAMAGLHVLRLMPEPTAVALLYAQEQQVNVHENMGSGSEKIALIFNMGAGYTDVAVTATAGGVSQIKALAGATIGGEDLLQNLMHHLLPDFDSLISSRGINEIKIMGLLRVATQDAIHKLSYEENVQIDVDLGNGTKICKVVDRTEFEEVNRAIFEHCEKLVIQCLNDAKVEVGNLNDVILVGGCSNIPKVTNLVKGVCKRQE…
HLFPSNKEKGLYLEYDRSMVLQMCGRAGRPPFDDTGLVIIMTRRETC--------------------------------------------------------PENYAIQKGMPTTRIEKHLQEICVQKVNELSQYHMIWTDEDGFLLKPLEPGKLMTKYYLKFDTMKHIMLAPSSCSIEDALHIVCRAEEIAWIQLRRNEKKILNDINTDKDGRLRFHILGDKGKKKKRIQTREEKIFVLANDCLTGDPLVHELSMSQDMNSVCSNGCRIAKCMKEYFFYKKNYKGAFNSTLLAKCLHQKLWDDSPYLLKQLPGIGMVTAKALLSMGVRSFETLSEADPRKIEIVTGRKYPFGNHIKESLSSLPAKVEMKMEETDCPRQGKSKLVITLTRLLQSLQFT…
YDWTLAQETASREAEKMRIKLEDPYMQQIRNFESVPDMVDRLGGRNMELSGQAKSALTFDILIIIFSICSIAYVLIFKEPYYMILAPPPS-PPLFAAVTNHRLP---FPPKLRNFCRQLQITAAFTSDVDLFTKNSGYLFQLSDSEADTMTEYNINKIKAFYRDKPLVVIRRLVQIGTTLGKWVGLRYLDSISDRSEEMFKVRAAELRKLLVELGPAYIKIAQAISSRPDLIPPSYVEELSLLQDQISPFATELAFDTIEKELGLPINVLFSEISPDPVAAASLGQVYQARLQSTGQLVAVKVQRPGVQAAISVDILVLRYLAGLIRRIGNFNSDLQAIVDEWASSLFREMDYRNEAKNGLKFRELYGDLKDVMVPIMFEAQTTRKVLTMQWVEGKKLS…
EDGEHQTKEKNGNRARNRGRTRNQKYRSTNGLGHGSVHLNHVGETSKPPPGPRMPDGTKGFTMGRGRPLSVNQNMVMEM--EGEEWRDKARSLQLLLRHRFRVAVDRH--RPNLSDGYFSTRIQLWIDRFRNFRRDSLPSSTKFYLKRVSKDIDMEEDSVLTRMLQAVAVPVIGNVCYVFMHGLNKVQIYGAEKLHKALQHRPSNKPLITVSNHVASLDDPLVIAALLPPSVLLDAHNLRWTLCASDRCFRNPVTSAFFKHVKVLPLTRGEGIYQKGMDIAIAKLNRGGWVHIFPEGSRSLDGGKTIGSAKRGIGRLVLDADNVPMVVPFVHTGMQDIMPIGAKFPRIGKTVTVLVGDPVEFDDLLGMEGEPGMSRGKLYDAVSARIGERIRKMKAQVD…
IYIFKQTASNK-SPGSLERVNQFLLLVDEHAAQKGESWPLDHLVGPMLAKSLPLIKSLDSPSTVYLVEAAVSIFGSRQIVQKLLSADEHTCGHQSKASSKELDLDQFLRFFEENFVAWCLQESSYSTSARLDLLLALLDNECLTQQWDVIIRHAASFSHVESGTHTQDSKHIAVLALLLEKTNQTIKKRKLGVELISHPGPQPDYWHHQLLDATAITVARSCPPFGSSDPRFLCAVLGDSIVGDRTIFVARDTSFLIYNELLRKLLSFIGDSSFISVRDVRKLLIAEECDFKHGFESSEDVLAMAQFSLDVLEGSFFGLSIFTEESELVSSILAAILVIDFESSLAAVFREEQNDESKQELNARLSFCQRVHAFRCKVEKQFCRSLSINNKKRLESVLV…
AEGVELTPSARILSQNEIVRLANLFVSSGVDKIRLTGGEPSIRKDIEELCQRLSNLEGLKTLAMTTNGITLSKKLPKLKEYGLNLVNISLDTLIPAKFEFMTRRRGHDRVIESINTAVDLGYSPVKVNCVVMRGFNEDEICDFVKLTQDKPINVRFIEFMPFDGNVWNVKKLVPYSEMLERVEKQFK-IERIKDHHTETAKNFRIDGHQGTVSFITSMTEHFCAGCNRLRLLADGNFKVCLFGPSEVSLRDPLRSGVGDDKLREIIGAAVKRKKASHAGMFDLAKTPNRPMIHIGG-------------------------------------------------------------------------------------------------------…
--SARKIWTSGPLCMGRRSSKIAGRKGAQDAKKAKLYSRIGKEVISAVKKGGPSLVSNKALADLLEKFKELDVPKEIFERNVKKASEKGQEAYIEKVYEVYGYGGAGIIVEVLTDKVNRSVALVREVVRDCGGKMADPGSIMFKFRRARVVNIKAKNADKDQLLAVALDAGADDVIEPPIDEEDNEEDLSERYYKIVTSTENYTAILSKLREEGVNFEPDNGSELLPLTTVEVDDEAEDLNKDLMAKLLELDDVEAVYTDQK-MDFRHPEVLWAQRSDKVYLTIALPDAKNVSITCEPEGLFSFSALGLKGESFNFSLKLYGNIVPEGCKSKVGLRNILCSVQKEKKGWWKRLLMSEEKPAPYLKVDWNKWCDEDEESA-NSDVESDDNAMYNEDDGEN…
EEVGKDPNGTEFVICTKDSPELDASNLVVGRVLEGMEVVEKIGQVKTVQENTTSPYFRTAKLIGDKRAVVAERGFNRPYSKVIVTNCGLMEMTTTMGPPPPRTPATT-----TAPEPEPSTSTPKATVPMGPPPPLNPNPPVPENPNSAGDA---------------TANTEAADQLQSTDSNSNDKQPSQSPNAAVPYTIPPWSEAPCHKYSLEVLKEGAIVDQFDVHEKGAYMFGRVDLCDFVLEHPTISRFHAVLQFNKNGDAYIYDLSSTHGTFVNKNQVKKKVYMELHVGDVIRFGHSSRLYILQGPSDLMPPEKDLTTSRKAKVHEEMKDMEASLRRAKLEASLADGISWGMDEDAIEENEDDIDEITWQTYKGQLTEKQEKTRDKVLKRLEK…
-------------------------------------------------CRNF--------------------------------------------------------------------------------------------------MRGFGISPDHNMFPSVLKSCTSLKDLRVGECVHGCIIRSGMEFDLYTGNALMNMYSKLWSLVGCCGPESKGHHVFDKRLERGEMYRNG-------------------GGLDWNDGKLFTRSDIVIDGVRKLFEVMPVRDIVSWNTVIAGYAQNGMFGEALRMLREMGNANLKPDVFTLSSVLPIFAEYVDVLRGKEIHGYVIRHGFGEDVFIGSSLIDMYANCMRTQDSNSVFRLLPYKDYVSWNSVI…
---------------------------------------------------------------------------------------------------------------------------------------------------------------------------------------------------------------------------------------------------------------------------------------------------------------------------------------------------------------------------------------------------------------…
EKPSGSNEERDDPGNIVDAEAVNFIEHASSFKVEKIGESTPVQDFESMMLRRDGADWVSKAIADMKSIIMQLVTDSFEGDNFQKVLECLIALRKGCILEQEPKHFNEFLLKLCKFCTEKDLASFNEFLASKNVLLISKSEAEESEITEDEAKIFLVKAEQK-----MSHKRSRTSQVIQVFSLNPMPYPVLLILAVIFIFLGIQWFLSYESMVESAEENFGWILMATPVVLVFAVKWLSSVENPESFFGQ---DRRRRMNYAGSSEGGFPWGVAAMIVLVLVLLQYQSSFLESWFVMSDPSASPGKGGNK--KRNLPSWMSAREDQ----------------KNGGENQKQAKGGKE-------------------DNEFSKLLEGVVFVLSGFINPER…
>Coffea_canephora
MKSSDLIETESELIRMCIEAATESGNAVEAWRRQRRTLERMPSLLAGALLHRLLHRRLLFPSLLEVFKHNVEEIDLRGENCVDAEWMAYLGAFNYLHSLNLSDCYKVNSAALWSITGMPNLKELDLSRCSKITDAGIRHLSSIPSLERLCISETGVTAEGIMLLFSLTNLRVLDLGGLPVTDMALSSLQELKKLNFLDLWGSEISNRGAALLQVFPKLSSLNVAWTKVTKLPILPSLAHLNISNCTITYLFKGEGDKARLAKLVASGATFADVCGALSNVETSLVSHLDLSNAHIDSFYFLPHLSSITYLDLSGSSMADDSVANIACIGAKLRYLNLNNTKVSSAGVGILAGHVSNLETLLLSFTFVDDSALPYIGMMPSLKAINLSSTRIKGSINHEG…
----------------------------------------------------------------------------------------------------------------------------------MREVEKRVDDFHSKIIQEHRK-KLQTGGVKDEAEIDFVDVLLSLAGEDGEAHLDDKDIKALIQDMIAAATDTSAVTNEWAMAEVIKHPTVLEKIQEELDTVVGRDRMVTESDLAHLNYLRCVVRETFRMHPAGPFLIPHESVRATTINGYHIPAKTRVFINTHGLGRNTKIWDDVEEFRPERHLTGDGSRVEISHGSDFKILPFSAGKRKCPGAPLGVTLVLMALARLFHCFDWRPADGLRPQDIDTSEVYGMTMPKANPLVAIARPRL…
KGGLFQPKTYAAEPAYTVASDSETTGEEKSSSPLSEISIGIDIGTSQCSIAVWNGSQVEVLKNTRNQKLMRSYVTFKSDFPSGGVSNQLAHEYDMLTGATIFNMKRLIGRLDTDSVVHASKNLPFLVQTLNIGVRPFIAALVNNMWRSTTPEEVLAIFLIELRAMAEVQLKRPVRNVVLTIPVSFSRFQLSRIERACAMAGLHVLRLMPEPTAVALLYAQQQQQAVHENMGSGSEKNALIFNMGAGYCDVAVTATAGGVSQIKALAGFTLGGEDMLQNIMHHLLPEMDNLFSSHGIEEIRKIGLLRVATQDAIHKLSFQPSVQINVDLGNGIQICKVLDRNEFEAVNQKVFEKCASLIGQCLREAKVEVEDVNDVILVGGCSYIPKIKSILTSVCKRGE…
STQHFNKEKGKYMEYDRSMILQMCGRAGRPPFDDTGTVIIMTRKETVHLYENLLNGCEMVESQMHPCMTEHLTAEIVQLTITDITKAIEWMKCSYLYVRMKKNPEIYSVKKGLPANRIEKHMQEICVQKINELSRYQMIWTDEDGFLLKPLEPGKLMTKYYLKFDTMKHIMLAPANCSIEDALHIICRAEEFAWIQLRRNEKRLLNDINIDKDGRLHFHILDDKGKVKKRVQTREEKIFILANDCLTGDPLVHDLSMSQDMNSICANGCRIAKCMKDYFIHEKNYKGALNSSLLAKSLHQKLWDDSPYLLKQLPGIGLVTAKALHSMGVNSFETFSGADPRKIEMVTGRKFPFGNHIKESLLSLPPKVEMKFEETTCQKQGKSQLVVTLTRLSESAQLT…
YDWTLAQEAVSREADKMRKKLADPHMQDVDNWESIPDMVDRLGGRNMELSDQAKSALTFDVLIILFSICCIVYALFFKE--YLLLSPPQQPPPVSYSVRLKNAASLRRVLPLSTPPHSSSSASRAVENVDTFTKYSGYLFRLSPSEADSLTEYNVSKIAGIYQKKPLIVLRRLFQLASTLGKWFALRYVDKLTERADKMFEVRAEGLRRILVELGPAYIKIAQAVSTRPDLIPPSYLDELSLLQDRIAPFSSDVAFDMIERELELPIDAIFSEISPEPVAAASLGQVYQARLRSNGQLVAVKVQRPGVQAAISLDILILRYLAGLIKRAGKFNSDLQGIVDEWASSLFREMDYIQEASNGVKFRQLYGGIKDVVVPEIFMNQTTRKILVMKWVEGQKLA…
EEGDHLTKENNGQRNRHRGRGRRQKYHGTNGHGHGTPPSSH-VEPSKPPPGPKMPDGTRGFTMGRGRPLVSNAIVVERWVETGDVLKDGARMLQIKLKNRFRVAVDHHRRMAGFYDGYFSSTMQRLIQRFSEFRRDSLPSSTMFYRKRVSKDIDLEADSVLTRVLQAVAVPVFGNVCHVFMHGLNRVQIYGAEKLHQAVLGRPENKPLVTVSNHVAAVDDPFVLAALLPRNVLLDAHNLRWTLCATDRCFRNPLTSAFFKYVKVLPVSRGDGIYQKGMDVAISKLNRGEWVHIFPEGSRSRDGGKTIGPIKRGVGRLILDADNVPIVLPFVHTGMQDIMPIGAKLPRIGKTVTVLIGDPIQFDDILNLEENQNMSRGKLYDAVIARIRDRLQRLKAQVE…
IEIFQQIE----SSGNVEVVIRFVLLLDQHVVKKGETWPLDYLVGPTLAKSFPLIKELDPPDALRFMAAVAYVFGPHKIIQELM--------------GIELGKEQFLQAFNELFIPWCLKDWSVSTSAKLDFLLALMDSEYFTEQWNSIVTYAIYPKDSTLG--TSD-SKIPVLAVLMEKARERLRKANT------LRGSQPEDWQHEFLDIAALSVVNANPPFGTSDARFLRALIGGETKE-ESSFISRNTLSLIFKEVLRKLLTFVADSTFAWVKCVCSLIPCAGKLSEVRWRSSNHVLEEANFALEVLTGSFFCLKKLDCEIEMIAGILGAIFVIDWEYSIRTVISSELDVECMEQVKMRMPFCESVHAFRSNISCQFLKSFCLEIRKNLRSILV…
AEGVELTPNSHLLSQNEILRLANLFVSSGVDKIRLTGGEPTVRKDIEDICSQLSNLKGLKTLAMTTNGITLARKLPKLKECGLNLVNISLDTLVPAKFEFMTRRKGHERVMESINAAVDLGYNPVKVNCVVMRGFNDDEICDFVELTREKPINVRFIEFMPFDGNVWNVKKLVPYSEMLDRVVKQFTGVQRIQDHPTETAKNFRVEGHQGSVSFITSMTEHFCAGCNRLRLLADGNFKVCLFGPSEVSLRDPLRLGVEDNELKEIIGAAVKRKKASHAGMFDIAKTSNRPMIRIGGMQRFDEGKEVFFDAVESFSSEESFIVREDLDSVNLGYDIWLSELRSVKDRREKFLVSMGFKGVSSVNDVNEESGTMGADRVGECSGAVSCSSSSSV---EENL…
GNSVRKIRSFAPLFMGRRSCKIAGRKTAQDAKKTKLYSRIGKEVVSAVKKGGPNPVSNIVLAALLEKAKELDVPKEILERNIKRASEKGQEAYIEKTYEVYGYGGAGIVVEVLTDKINRSVAAIRGVLKDCGGKMADSGSIAFKFKRARVVNIKVTDVEKDQLLSIALDAGAEDIIEPLLDEDDSEEDKSERHYKVVSSAENYSDMLSKLRDSGIPCETDNGSELLPINPIEVDDEAMDLNRELMSKLLELDDVDAVYTDQKRMGSRQPEVLWAQRSDKVYLTIALPDARDVSVKCEIDGLFSFSAVGVDGQSFSFTLQLYANIVPEGCKTKIGLRNIICSIQKEKKGWWKRLLKSEEKPAPHLKVDWNKWCDEDDEESSDYLGSDDDDVVHTGED-GS…
EQVGVDPNGTEFVIAIKDSPELDASTLVIGRVLEGMDVVEKIGQVKTVQENTSSPYFRVAKLIGDKRAVVAERGFNRPYSKVLITNCGLIKMTIAMGPPPPRNPIST------TSHAAASSSSASQSTSMGPPPPKIHNAPEPAPAAERS--ADTPQPKPSENSVSETVDSKEGASSSSTKDTSQTGRQSNSTDIAVPYKVPEWNGPPCHHYSLEVLKDGSIIDQFDVYKKGAYMFGRVELCDFVLEHPTISRFHAVIQFKSNGEAYIYDLGSTHGTFINKNEVKKKAYVELHVGDVIRFGHSSRLYIFQGPTDLMPPEADLKTIRTAKIRQEMQDMEASLLRAKLEASLADGISWGMQEDAIEEAEDEIDEITWQTYKGQLTEKQEKTREKVMKRLEK…
YGTPIRITKNLRVCGDCHNFTKLTSKYLKREIIVRDANRFHHFRDGVCSCGDFWSTCYQKSLRAFLEQESVIKTKHQAKELHARLIRTMA--PVSLNSKIISIYSNFNLLQDSLTLFNTIDSPQPTKAWKSIIKCYASSGLFLNSLTSFNEMRSVGRIPDRNVFPSVLKSCVQLRDLRLGESVHGCVMRLGLDCDLYTGNALMNMYAKLQLPK--------AQQPFDEFPERKKQV----------------------VGLKDMTEKPIEMEALGMDTVRKVFQTMPIRDVVSWNTIIQGNVHGGRYKEALGMLREMGNSDLKPDSFTLSTVLPIFSKNVDLKKGKEIHGFAIRHGFDGDGFIGSSLIDMYANCTRVEDSYKLFSLLPQCDAVSWNSII…
QLQNGERVSFWKCLLLNESENIVFEIDKSIAADFG--ECFLTEKDVTEKLKYVIHEPRDATRLRVVLLARGGHFAGCVFDGNSIVAHKTFHRYVVRAKSGKRQSSKDASGKTVHSAGASLRRYNELALKKEIQELLAAWKPYFSVSSCVFLYAPSSNYQLFFDGERPNFNCQHHVIRNIPLTVRRPTLKEARRIYNLLTQVSSENDEQIKSNTRKEAYLPDSLASDGQFESMKMDTGENLDNQAITDICGVINKLENVHVSSSPESEIVCASTPLHEAAKTGNSQEVLELLEQGLDPCIKDELGRTPYMLAIEKEVRNTFRRFMALNLDKWDWHAAKVPSALTKEMEESQAIKQVEKDAKRKARAKELKKLRKAREKKAQAEAAQSQNASPMLQNHGSV…
EKPSGSDDEREVLGNGSDAQPMDAIEYPSKIKTEKIGDANPVQDFEAMMSRRDSPEWVSKAIQYMKDKVFELVENSCEGDSYQKALECLTALRKGCILEQEPKQFNDFILHLYKFCQQKDLKSFCEYLASHGITLISKTEAADSEVTEDEAKTFIVKSEQGF--------------------------------------------------------------------------------------------------------------------------------------MSESKASSGNGSSAGTKRNLPSWMSAREERDSSGGK----------------NKEPK--------------SSASASNSGSHDFSKLMEGVVFVLSGFVNPER…
>Helianthus_annuus
LFTEL-EHLESPLVRLCIEAATQSADAVESWRRQRRTLERLPSQLAEPLLHRLLRRRLLYPSLLEVFKYSVEKIDLRGESSVDAEWMAYLGAFQYLSSLNVSDCHRINSSALWALSGMRYLKEVDLSRCSKVDDAGIKHLLSIRTIEILCISETSVTTNGVALLSSLKRLSKLDLGGLFITDTALASLQVLTNLQHLDLWGSDISNEGASILLKFPNLTFLNLAWTKVTVLPNVSSVTHLNMSNCTIHSIFKGEGNKAKLSKLTFAGALFKDIDKAFSYFDSSYLSYLDLSNSSLRDISLLSLICALEYLDLSGNLVGDDSVTFIASVGANLKSLNLSKTRVSSAGVAVLVGRVPKLETISLDFTPTDDLAISYIGMMPSLKAVNMKGTNVRGVIQQNA…
NCGDVALAPFGPRWKWMRRICMEQLLTTKRLESFAKQRASEAQHLVQDVWALSQANGPINLREVLGGFSMNNVTRMLLGKQYFGSGSAGPKEAMEFMHITHELFWLLGLIYLGDYLPFWRWIDPYGCEKKMREVEKRVDDFHMKIIEEHRQ-RKKNGEQKDEGIMDFVDVLLSLPGEDSKDHMDDRQIKALVQDMIAAATDTSAVTNEWAMAEVIKHPHVLRKIQEELDNVVGPDRMVSESDLSNLNYLRCVVRETFRMHPAGPFLIPHESLRATEINGYYIPAKTRVFINTHGLGRNTVLWDDINVFHPERHLTSDGSRVEISHGDDFKILPFSAGKRKCPGAPLGVTLVLMALARLFHCFDWSPPDGLKCEDIDTQEIYGMTMPKAKPLMAVAKPRL…
KSGFASVNYDSEEVGYTVASDSETTATKEETE--IEIAIGIDIGTCQCSLAVWNGSEVELIRNTRNQKLMKSYVTFRDQSPSGGVTNQLSHEYEMLSGSSIFNMKRLIGRLDTDPIVHASNTLPFLIQTLGIGAKPFLAALVNNMWRSTTPEEVVAIYLVELKALAEARLKRPVRDVVLTVPAAFSRFQLTRIARSCAMAGLHVLRFMPEPAAVALLYAQQQLHK-DSIADSGSEKIGLIFNMGAGYCDVAIIATAGGVSQMKALAGSCIGGEDLLQNMMHHLVPDMDTRFASRGLEEIKAMGILRVATQEAIHKLSFQPSVQIDIDLGNGTRVCRVIDVQEFEEINKGVFEKCASLVTQCLHESKVKPEYIDDVILVGGCTNIPKLKSIVMGICKRNE…
STQYYNKEKGIYTEYDRSMILQMCGRAGRPPFDDTGTVIIMTRRETAHLYENLLGGCELVESQLLPCVTEHLAAEIVQLTVPDITRAIEWMKCSYLYVRMKKNPQNYAIKKGLSGTHIEKHIQEVCVQKVKELSDYQMIWTDEDGFVLKPLEPGRLMTKYYLKFDTMKHIMKAPLNCSIEDALHIVCRAEETSWIQLRRNEKKLLNDINSDKDGRLRFHILGDKGKIKKRIQSREEKLFILANDCLTGDPLAHDLSLTQDMNSVCSNGCRIAKCMKEYFIYKKNYKGALNSILLAKSLHQKLWDDSPYLLKQLPGIGMVTAKALQSMGVKSFESLSEADPRKIEMVTGRKFPFGNHIKESLLSLPPKVDMKVEEITCPNYGKSKLVVTLTRLSQSPQ-T…
YDWTLAQEAASREAEKMRVKLEDPYMKDIENFESIPDMVDRLGGRNMELSDQAKSALTFDIFIILFSIGCILYVVLFQEPYYMILAPAPPPPPLYYSTRHHSQRTVNFLRSPYL----KTSVHASARDVDAFTESSGYLFELSTSEAESLTEYDISKIASIYWKKPLIVFRRLLQIGNTLGKWLVLRYFDSVSDRSDLMFEVRASQLREILAKLGPAYIKIAQAVSSRPDLIPPSYLNELSLLQDRISPFSTEIAFNTIEKELGLPLNQLFSEITPEPVAAASLGQVYQARLQDTGQIVAVKVQRPGVQAAISLDILILHALAGLIRRAGKFNTDLQAVVDEWASSLFREMDYVNEAKNGVRFRELYGDLKDVTVPDFYISKTTRKVITMQWIEGQKLS…
EDGDHQSKDKNGNRGQNSRRSRKPKHHGPSGMGHGTAFHNHGVEISKPPPGPKMPDGTRGFTMGRGRALS-----------------------------------------------------------------------------------------------------------------------------------------------------------------------------------------------------------------------------------------------------------------------------------------------------------------------------------------…
FEAFQQSESIE-NHENVDKIIRFLRLVDLHAVRKGDSWPLSYLVGPMMPKSFQFIQTIDSPNTLKFMAVVVSIFGPRKIVEEITREQNES-SRLS-EKNSDMSLTQFLQLFKEIFVPWCFKTDSGVTLTRLDLLFALLDVECFSEQCESIILHATG---------TPDSDYTRVLALVLEKMREESIRMKLRLDLS----------HHELLNSTALSVARSLPPFGSSDARFVCAALGGMTEEDQTYFVSENTSIAIFKQIFQKLLSFIQTSNFTWVKSANELLKPEGHITITGSESPTSVLEAANFAMEVVNGSFFRLKTV----ALLPTVLAALFVIDWEHSTFEVFGEGLD-------MDRFDFCKSVHAFRRKINK-SLRTLSLDCRRTLGGTLV…
AEGVELTPSPLVMSQSEIIRVANLFVSSGVNKIRLTGGEPSIRKDIEEICSQLSNLKGLKTLAMTTNGLALARKLPKLKDCGLNLLNISLDTLVPAKFEFMTRRKGHERVIESIYRAVDLGYNPVKVNCVVMRGFNDDEICEFVELTKNKPINVRFIEFMPFDGNVWNVKKLVSYAEMLDIVGKRFTGLQRIKDHPTETAKNFTIDGHQGTVSFITSMTNHFCSGCNRLRLLADGNLKVCLFGPSEVSLRDPIRNGADDNELRQIISAAVKRKKASHAGMFDIAKTPNRPMIHIGG-------------------------------------------------------------------------------------------------------…
ANSVRKIWTRGPLCMGRRSCKIAGRKGVQDAKKAKLYAKVGKEVVSAVKKGGPSPISNTALASILEKAKELDVPKDILERNIKRASDKNQEAYIEKVYEVYGYGGVGLIVEVSTDKINRSVARVREVVKDCGGKMADPGSIIFKFKRARVVNVKVTDADKDQLLTIALDVGADDVIEPSMDDDDSEEDKPERYYKIVSSSENYTEILSKLREEGITFEQDNGSELLPLNMIEVDDEAMELNKELMSNLLDLDDVDAVYTDQRFSKISHPEVLWAQRADKVYLTLALTNAKDISVKCEPQGSFNFSAVGPKDENVDFSLELYGKILPESCKTQMGLRNILCTVQKEEKGWWKRLLKSEAKPAPYIKVDWNRWCDEDEEPDNGTD---DDDLKYTSDDDGS…
EEIGKEPNGTEFVISTKDSPELDASTLVIGKVLEGMEVVEKIGQVKTVQENTSSPYFRVAKLIGDKRAVVAERGFNRPYSKVIVTNCGIMMMTTDMGPPPPRNPSPTTSDQSPPAETITTTPDETKKTLMPPPPPIQL-PKNTEPDKS----VQPNEPQPPEASTDPPGNSTTGEDASLLE----SKKKVQKPSVAVPYTIPSWSEPPCHNYFLEVLKDGSIIDQLDVHEKGAYMFGRVELCDFILEHPTISRFHAVLQFNKSGGAFIYDLSSTHGTFINKNQVKKKVYVELHVGDVLRFGHSSRLYIFQGPSDLMPPEKDLKSIRNIKMRDERRDMEASLLRAKREAALADGISWGMDEDAVEEDEDDLDEITWQTFKGQLTEKQEKTREKVLKRLEK…
QGMPIYITKNLRVCDDCHTFSKLVSKYYDREIIVRDANRFHHFGFGVCSCKDFWMEPLQTTIKTLINTPIQIKSKSQAKQIHAQIIKTLPT----FTSNLLSIYSKLNLLQESITLFNTLHSPS-IHNWKSIIKCYTSNAYFLESLNCFVKMRAMGIYPDHNVFPSVLKSCTQLMFFKFGESVHGSVIRVGLEFDVFTGNALLSMYSKSLRFS--------AHQVFDESPERKTVVQNE---RVLKHDNNTNNNFKSYEVSYNNQMSNQDQGNVQMQNVRKVFETMPERDVVSYNTLILGYAQNSMYDEAMMTIREMGDAKLKPDAFTLSNVLPIVAEYMDVWKGKEIHGYGIRHGFERNGFIASGLIDVYANCKMVEDSYRLFCSLPEKDCVSWCSMI…
QLSNGEIVSLWKSLFLDDTVKIIFEHSKSSTMLDDV-LPCVTEREMTVRLRYVAHEPRDNTHFRVMLLASGGHFAGCVFDGNSVVAHKTFHRYVIRAKAGKKQSSKDASGKIAHSAGASIRRHNELALKKDIRELLAAWKPYFEASSCIFIHAPSDNRQLLFEGETPYFSCQKSAIRRIPLTVRRPTFKEAKRLYNILTQVSPEPNEETVPISKEDS--RTTNTHTDLPNSSKTNVRNHTEVGE----ASIVNSMEDLVISSGNGSKAILVSTPLHEAAKDGNVEKVLELLEQGSDPCVVDERGKTPYMLATEKEVRNTFRRFMALNLDKWDWHAAKVPSPLTKEMEESQNAKQAEKDAKRKARAKELKKARKAREKKAEAEAAQSQNTSST-------…
DKSSGSYEN----------QSTDLIASTSEVKVETLGDLTTVSDFEAMISRRDSPEWVSKAIFAMKNKIFDLVENSFEGDNYPKALECLIALRKACVIEQEPKQFNNFLSHVCRFCQETNLSSFCEFLASKDVTFITKTEAEDSEIEEKDARSLFVKAEPSS----MTHT-NSNSSILETFSLNPLPYPVLLILSLIFFFLGFQWYSSYEEAIEEAEESFNWVLLITPLLLLFAVKWLSSVENPEKFFGLSPWERRRQAYYQLPTEGSSPWGVAALILLVLVLMQFRETVVEGWF-M------PDSGSHKPAGRALPSWMSARDADNNSGRKENDK-----E-------KQPAGQRT------------------STDKFSKLMEGVVFVLSGFVNPER…
>Eucommia_ulmoides
MAISPTGEMDSRLVRMCIEAATQSVDSVEKWRRQRRTLERMPSQLAEALLHSLLRRRLLFPSLLEIFKYCVEEIDLGGENSVDTEWMAYLGAFHRLRSLNIADCHKINSSALWAVAGMTNLKELDVSRCSKFTDAGIRHLLSIPTLEKLCISETGVSAEGVTLLSSLASLSVLDLGGLPVTDLALRSLQVLTELQYLDLWGSEISNKGASLLKVFPKLNFLNLAWTKVTNLPNLPSLTCLNMSNCTMHTIFEGVGEKAHLEKLIFAGTTFLNVSEAFIYIQPTFLSYLDLSNSPIDSFSFLHYMGVLKHLDLSNTSLDDELVGQIACIGANLIFLNLSKTRVSSAGVKILSGQVPNLETILLSGTSVDDLAILYISMMRSLKVIDLSGTNVKGLIHQEA…
GCGDVALAPLGPQWKRMRRICMEHLLTTKRLESFARHRADEAGCLVRDVWSRAQTGKAVNLREVLGAFSMNNVTRMLLGKQYFGAETAGPEEAKEFMHITHELFWLLGLIYLGDYLPFWRWVDPYGCEAKMRDVEKRVDDFHMMIIEEHRRKRKKVEG--DDGDVDFVDVLLSLPGEDGKEHMDDLEIKALIQDMIAAATDTSSVTNEWAMAEVIKHPRVLLKVQQELDRIVGPDRMVTESDLPHLNYLRCVVREIFRMHPAGPFLIPHESVRATTINGYYIPAKTRVFINTHGLGRNTALWDDIDEFRPERHMPVDGNRVEISHGADFKILPFSAGKRKCPGAPLGLTLVLMALARLFHCFEWSPPDGLRPEEIDTSEVYGMTMPKAKPLMAIAKPRL…
KRGLLGMPKEMAEQAYTVVSDSETTGEEKSASPFPETAIGIDIGTSQSKVAIWTGTQVELLKNNRNQKLIRSYVNFKDEIPFGGASDNVCGDLEILSGSSIFNLKRLIGRIDTDPVIDSSKYLPFLVQTLGIGSRPFIAALVNNMWRSTTPEEVLAIFLVELRAMAEARLNRTVRNVVLTVPVTFSRFQLTRIERACAMAGLHVLRLMPEPTVVALLYAQQQQTTLQENMGSGSEKIALIFNMGAGFCDVAVTATAGGVSQIKALAGAALGAEDMLQNVMYYLVPSTDELFSS--FHGIRARSLLRIAAQDVVHRISSQNSVQIDVDLQNGTKIQKIINRDEFERINGDVFDKCESLINRCLREAKMEPEDVNDVILVGGCSNIPKIRNILKNIFKREE…
STQHFNKEKGLYMEYDRSMILQMCGRAGRPPFEDTGMAIIMTRKETVHLYENLLSGCEMVESLLLPCVSEHLTAEIVQLTISDITKALEWMKCSYLYVRMKKNPENYAIKKGLPCNRIERHIQDICVQKINELSRYQMIWTDEDGFLLKPLEPGKLMTKYYLKFDTMKHIMQAPSNCSSEEGLHIICRAEEISWIQLRRNEKKLLNDINTDKDNRLRFHILGDKGKKKKRIQTREEKIFVLANDCLTGDPLVHDLSLNQDMNSICLNGCRIAKCMKEYFIFRKNYKGAVNSTLLAKSLHQKLWDDSPYLLKQLPGIGMVTAKALHSMGVKSFETLSEADPRKIEIVTGRKYPFGNHIKESLLSLPPKFEMKIEDTECRRQGKSKLVMTLTRLSPTMQST…
YDWTLAQEAASREVERMRMKLEDPYMKDIENYVPVPDMVDRLDGRNMELSGQAKSALTFDVVVIVFSICCIIYVVFFKQPYY--------------------------------------------------------------------------------------------------------------------------------------------------------------------------------------------------------------------------------------------------------------------WS-------------------RQLYGSIQDVLVPDMYVEQTTRNVLLMQWVEGKKLS…
EDGEHLSKEKNGNRNRNRGRGRRQKHHANNGQGHTTVSSGHGVEISKPPPGPRMPDGTRGFAMGRGKPPASSNQM----VETGDLWKDRARSLQLQLRDRFRVAVNRHRRRPRLSDGYFSSSMQRWLQRFRNFRSDSF-SSAAFHRKRVSKTIDVEEDSILTRMLQAVAVPVIGNVCHVFMHGLNNVQIYGAEKLHHALLHRPHEKPLITVSNHVASVDDPLVIAALLPPSVILDANNLRWTLCATDRCFSNPITSAFFKYVKVLPVSRGDGIYQKGMDMAISKLNSGGWVHIFPEGSRSRDGGKTMGSAKRGIGRLILDADNVPLVVPFVHTGMQEIMPIGAKFPRVGKTVTVLIGDPIDFDDLI-GEESQCVSRGKIYDAISARIGDRLQKLKAQVD…
LHIFGRIDGRGSVCENVERVILFLSLLEQHVARKGETWPVIHLVGPMLVKSFPLIRRLDSPDTVRVVVVSVSLFGPRKIIRELVYGDGDSCSHVRDEGDRELDTKQYLQVFKDLLIPWCLQGNSSSTGVRLDLLLALLDNECFHEQWESVITFITKKGHAEGGPESEDPKNISVLAMLMEKVRNEIRKRNAGTDVHNKQGSHPDHWHHELIDSAAVNIARSLAPFGTSDARFMCSILGGSMEDDQFHLVSRDTLIFIYQEVLRKLLVFLANSSFTWVRDVCSILIAEGNISMPGLEFSDNMLEMAHFALKVLEGSLFCLKTLGDDSGIVPSILAAIIMIDWERSMATVFHDQFDDECAEKIDARLDFCEAVHGFRAKMSYQFCKSFPFNHQKILSSILI…
AEGVELKPTPQILTMNEIIRLANLFVSSGVDKIRLTGGEPTIRKDIEDICLQLSNLKGLKTLAMTTNGIALARKLPKLKENGLSLVNISLDTLVPAKFEFMTRRKGHERVLESIDAAVHLGYNPVKVNCVVMRGFNDDEICDFVELTREKPINVRFIEFMPFDGNVWNVKKLVSYSEMLDKVGKKFKGLKRIQDHPTETAKNFRIDGHMGSISFITSMTEHFCAGCNRLRILADGNFKVCLFGPSEVSLKDPLRCGVDDDELRKIIGAAVKRKKAAHAGMFDIAKTPNRPMIHIGGMPSFDMREEVFFDSADYLSSEESVVSNEDWVYANCGYDVWMNEPRSVKERRKTFFRNMGFVD--------NGSKQMGFERIVESCGAASSSSCSDF----KNL…
------------------ASSTWAEHGAQDAKKAKRYAKIGKEVVSAVKKGGPNPVSNTALAAVLEKAKELDVPKEILERNIKRASEKGQEAYIEKFYEVYGFGGVGIIVEVLTDKVNRSIAAVREVVKDYGGKMADPGSIMFKFRRARVVNIKVNDVDKDQLLSIALDAGADDVIEPFIEEDESEEDRSESHYKVVSSTDNYTGILSKLKDEGIAFETDNGFELLPLTTLEVDDEAVDLNKELMSKLLELDDVDAVYTDQK--MSRHPEVLWAQRSDKVYLTIALPDAKDISVKCEPQGLFGFSAMSLQGEPFTFSLELYGKIVPEGCKTSVGLRNILCSVQKEEKGWWKRLLKSEEKPAPYIKVDWNKWCDEDDEESASSDVVSDFDEV--------…
EEVGKEPNGTEFVIATRDSPELDGSSLVIGRVLEGMEVVERIGKVKNVQENTGSPYFRVAKLIGDKRAVVAERGFNRPYSKVIVTNCGLIEMATSMGPPPPKNPKPE------TPEPQTETPDEASPSSMCPPPPKTPTPPPGDTVQSETTGHEETQPNPPE------------NDSNSTEDATANVKQDQHPNLAVPYKIPEWSGCPSHRYFLEVLKDGSIIDQLDANKKGAYMFGRVDLCDFVLDHPTISRFHAVLQFKSSGEAYLYDLGSTHGTSINKKQVAKKVYVELHVGDVIRFGASSRLYIFQGPSDLMPPEGDLERIRKAKIREDMYDMEASLLRAKVEASLADGVSWGLREDAIEENEEDIEEITWDTFKGQLTEKQEKTRDKVLKRREK…
-----------------------------------------------------W---------------------------------------------------------------------------------------------------------------------------------------------------------------------------------------------------------------------------------------------------------------------------------------------------------------------------------------------------------…
QLRTGERVSVWKCLVLDELENILYENDKSITMDDDAHIPCLTETEVIKKLKYLIHEPRDNSQLRVVLLAKGGHFAGCVFDGHSVVANKTFHRYVIRAKAGKKQSSKDASGKTVHSAGASLRRYNELALKKDILELLASWKPYFDVSSCIFIHAPSSNRQLLFDGDKPYFSCQHRAIRNVPIVARRPTFKEARRIFTLLTQVSHEVDEEVAPKPKEDSILSSSVVRTGGLVSDKDNLRNDVEGEEIAQACSSVEKIDNVPTSSETETEFVGTSTPLHEAAKTANAQRVLELLEQGMDPCTRDERGRTPYILANEKEVRNTFRRFMALNLEKWDWHAANVPSALTKEMEESQAAKQAEKDAKKKARAKEMKKLKKAREREAQAQAAHSQNASTISGNSGAT…
EKPSGSSDEGGAFENANDAQAANLMEYTSAVKVEKIGESSPVQDFEAMMSRRDSPEWVTKAIKDMKNKIFNLIEDSYEGDTYEKALQCLVALRKGCILEQEPKQFNDFLRHLCKFCLEKDLKSFCEFLASKQLTLITKTQAEDSDVTEDEARSFMVKTEQ------MSHRRSTASSVFHVFSLNPVPYPVLLILAVIFLFLGLQWYVSFESVVESTEENMGWVLMAAPLVILLAVRLLSNVENPERMFGTSPWDRHRWNYYYRPTEGSSPWGVAAMILLLLVLLQYQSSFLDSWFVMVDPKTSTENDANKSVKRNLPSWMSSRENENKSHEKKQTKIGLSEENDDDNSPARAKGQGKSNISKKKKAGGESSASSLGHGNFSKLLEGVVFVLSGFVNPER…
>Primula_vulgaris
---------------MYFEVKKMYNKSIFTYNRLLGTWKSLYTYFTSGCLRNLRFIWFNSASKSRVFKYSIEEVDLSRESSVDAEWMAYLGAFKYLTSLKLADCHKINNHALWPIVGLTNLKEVDLSRCSKVTDAGIRHLLPTTNLEKLHISETGVTAKGVSLLSVLTDLTVLDLGGLPVNDQSICSLLPLTKLEYLDLWGSEITNVGAHVLRLFLNLSFLNLAWTKVTDLPFMSSLTYLNMSNCTVGFIFQGFGDKANLSKLILSGTTYLHPSTAFLYLQASLLSYLDISNSSLEKLDFLSQMSALEHLDLSSLMINDVSIHLIASVGQNLRFLNLNKTRITSAGVSVLAGNVPKLEELLLSGTGVDDRAISCLSLMPSLKVINISKTNIKGFIHQMR…
GCGDVALAPLGSHWKRMRRICMEHLLTAKRLESFTKHRAEEAQHLVQDVWARAQNEETVNLREVLGAFSMNNVTRMLLGKQYFGAETAGPQEAMEFMHITHELFRLLGLIYLGDYLPFWRWVDPYKCEKKMRKVEKRIDDFHTKIIEEHRKVENGIEGEDRDRDMDFVDVLLSLPGEDGKEHMDDVEIKALIQDMIAAATDTSAVTNEWAMAEVIKNPRVLLKIQQELDTVVGPHRMVEEADLPRLNYLRCVVRETFRTHPAGPFLIPHESTHDTQINGYHIPAKTRIFINTHGLGRNTSVWDNIDEFLPERHMNHDGSRVEISHGNDFKILPFSAGKRRCPGAPLGVTLVLMALARLFHGFDWLPPNG---EVIDTREVYGMTMPKAKPLLAIAIPRL…
RH-------LMAEQAYTVASDTETTGEEKTTSSFPEIAIGIDIGTSQCSAAVWNGSQVELIRNTRNQKLIRSYVTFKDETPASGVTNQLSHECEMLSGVAIFNMKRLIGRVDTDPVVHSSKTLPFMVQTLDIGARPFVAALVNNVWKSTTPEEVLAIYLVELRTMAETRLKRPVSNVVLTVPVSFNRFQLSRIERACVMAGLHVLRLMPEPTAVALSYAQQQQQFFSENMGSGSEKIALIFNMGAGYCDVAITATAGGVSQIKALSGSTIGGEDMLQNTIRYLLPDMGK------SSGIKEMGLLRVATQDAIHRLSSETSTQIDVDLGNGTKICKILDRDEFEELNREVFAKCEGLIKECLREAKVRADDLNDVILVGGCSIIPKIKSTVMGICGKNE…
STQHFQKEKGMYLEYDRSMIQQMCGRAGRPPFDDTGLVIIMTRRETVHLYENLLSGCELVESQLLPCMTEHLTAEIVQLTISDITRAIEWMKCSYLYVRMRKNPDHYAEKKGIPSSSMENYMQDICIQKVNELVRNQMVWTDEDGFLLKPLEPGKLMTKYYLKFDTMKNIMKAPADCSVEDALHVICKAEEISWIQLRRNDKKLLNDVNNDKDGRLRFHVLGDKGKKKKRIQSREEKIFILANDCLTGDPSLHDLTMNQDMTAISTNGGRIAKCMKEFFFFRKNYKGALNAAVLAKSLHQKLWDDSTYLLKQLPGIGMVTAKALLSMGVSTFQAFSEADPRKIEMVTGRKYPYGNSIKESLLSLPPKVEIKLEETESQSHGKSKIAVTLTRLSDGPQST…
YDWTLTQEIASREAEKMRVKLEDPFIKDFEAYVPVPDMVDRLGGKNMKLSDQAMSALTFDILIIIFAICCIIYVAYFKEV-------------------------------------------------------------------------------------------------------------------------------------------------------------------------------------------------------------------------------------------------------------------------------------------------------------------------------…
EDGDQKL-------NRRRGNGKGQKYHKANVHGHGTLSSSYGHEPMKPPPGPKMPDGTKGFVMGRGRPLASSPSM------------------------------------------------------------------------------------------------------HVMLHGLNNVQIHGAENLHQALLNRPEKQPLLTVSNHVASMDDPL--------------------------------------CVKVLPVSRGDGIYQKGMDMAIAKLNSGGWVHIFPEGSRSRDGGRTMGSAKRGVGRLVLDSDNIPVVVPFVHIGMQDIMPVGAKFPHIGKEVTVLMGEPIYFDDLL-INKDQTEDRGDLYDAVSSRIGNSLQELKIKAE…
TEMFNQIKINRISSDIIERLINFFQFFEQDPVQKGEEWPLAIVLGPMLRETFPLIRDIDSPHIMKILSVAVSVFGPRSIVKELVSSEIASVSILSESPTRELDLAHFLQLYKEMFIPLCLQGNSYSTSARVDLLLALLDNESFSQQWDIIVSFAI------------DHNQLLAMAMLFEKAKVEIQKRRKCVDLVHKKGSDQNDWQHELLDSFSVSVASTFSCIGNTEARFMRAVLCGSAEDDQTSFLSKSAQTLVLKELCKKLIAFMMGSTSSWVLHACPLLLKEANATLSSTEPDANVLLGANFSLSVLDNSLFCLQTVEDEDGLVPAILAAIFVIDWEYSAAVVS------ENAEQMKSRVAFCASVHVLRAKISTQFLKSLCPKTRHILGSILV…
AEGVDLTPTSEVLSQNEIIRLADLFVTSGVDKIRLTGGEPTIRKDIEELCLRLSNLKGLKTLAITTNGITLARKLPKLKECGLSALNISLDTLVPAKFEFLTRRKGHERVMDSIDAAIGLGYNPVKVNCVVMRGLNDDEICDFVELTREKPINVRFIEFMPFDGNIWNVKKLVPYKEMLDRVVKCYPNVKRIQDHPTETAKNFSIDGHKGTVSFITSMTEHFCAGCNRLRLLADGNFKVCLFGPSEVSLRDPLRRGADDSELKDIISTAVKRKKAAHAGMFDLAKTPNRPMIHIGGMMRVDDQEEVFFDSMNDLPSLGPVDVSKETAYSDFGFGIWLNEPQSVEKRRKSFLSDMGFVISTTSHKE----EKIDCDSIAENSGAVPSCSSSSVDGIENTM…
MQSHRRIWTFSPLCMGRRSCKIAGRKGAQDAKKAKLYSKIGKEVVSAVKKGGPSPISNTALASLIEKVKELDVPKEIIERNIKRASEKGQEAYIEKIYEVYGYGGVGIIVEVLTDKINRSVARIREVVKDCGGKMADSGSIMFKFRRARVVNIKVTDADRDQLLSVALDSGADDVIEPHVYEDDTEEERSERVYKIVSPSENYPAILSKLREGGITFEPDNGSELLPITPVEVDDEAMDLNKDLMSKLLELDDVDAVYTDQQ--MSRHPEVLWAQRSEKVYLTVALPDAKDISMKCEPHGLFSFSAKGAQGEQFDFSLELYDNIVPEGCKSNVGLRNIIFSVKKEQKGWWKRLLKTEEKPAPYIKVDWNKWCDEDDEEFSDLEFASDDDAKYAGEDDGS…
EEIGKEPNGTEFVISMRDSPELDGSVLVVGKVLEGMEVVEKVGQVKTVNDNTASPYFRVAKLIGDKRAVVAERGFNRPYAKVIVSNCGLLETTGEMLPPPPRNPNPS------QPDPIPSQPDPIEPVAITQPD-----PAITQPDTHVA--IEPVQTTGSETAITQP------DTNVAIEPVQIAGSETENKKIGVPYVIPEWSGAPCHLYTLEVLKDGSILDNLIVYEKGAYMFGRVDLCDFVLEHPTISRFHAVLQFKRNGVAYIHDLGSTHGTFVNKNQVKKKVFVELHVGDVIKFGQSSRLYILQGPPELMPPEKDLKIIKKAKQRVEMEDMEASLLRAKVEAVRADGISWGMDEDAIEDNEEDVDEITWQTYKGQLTEKQEKTREKVLKRLEK…
---------------------------------------------------------------------------------------------------------------------------------------------------------------------------------------------------------------------------------------------------------------------------------------------------------------------------------------------------------------------------------------------------------------…
RLQDGETVSLWKCLILNDTENISFESEKIGSIDYSDIEPCLRESDVIKKLKLLTREPRDKTHLRVVLLAKGGHFAGCVFDGNSDVAHKTFHRYVIRAKAGSKQSSKDASGKGFHSAGASLRRYNELALKKEIGELLATWKPYFDATSFVFISAPSSNRQLLFDGEKPNFSCKRCFIRYIPLPVKRPTLKEAKRIYHLLTQVSDEVDDMNIT-SNENKLPKSVSTKENSLESSQKGLVVDVNGRGAIKD-EMDSKISDISVSNENESEVVCISTPLHEASKSGNFVKVLELLEQGLDPCAKDERGRTPYMVTNDKEVRNTFRRFMALNLDKWDWHAANVPSALTKELEEAQAAKQAEKDAKKKARAKELKKLRKAKEKKAQAEAALTQSSSSIGE-----…
EKPSGSGDEGQGYRNGMDDNAVKLLENRSVVKVEKIGNVNIIQDFEAMMSRRDSPEWVGKAITNMKSKIIDLIENS-DGHSYKKAVDCLESFRKGCILEQEPKHFNDLLHHVIKLSHEKDLHGFCDLLASKGITLISKTEAFDSEVMDEEANNFLVKKEAKHEQGSMAYYSQRSPSFFDNFTLNPLPYPVIIILLVISLFLGLQWYADYESVVESAEEGLGWALFVAPVALLFLVKWLSSFESSGWFFGGSAYDRRQRSYWTQSSGGGSPWGVAALIVLLLVLVQFQGTLFE-----------------------------------------------------------------------------------------------------------…
>Lactuca_sativa
LVIEAGGELESPLVRRCIEAATQSADAVEMWRRQRRTLERLPSQLAEALLHRLLSRRLLYPSLLEVFKYNVEKVDLRGESSVDAEWMAYLGAFHFLYSLNVSECHRINSSALWSLSGMNHLKEMDLSRCSKVNDAGIKHLLSIRTIETLCISETSVTTNGVTLLSSLKKISKLELGGLFITDTALVSLRVLTNLQHLDIWGSDVTNEGASILVKFPNLNFLNLAWTKVTVLPNLPSITCLNMSNCTIHSIFKGNDNKATLKKLILSGTSFKDVTKAFSYFDPICLSFLDLSNSSLRDLSFLLSMKALENLDLSGNLIGDDSVEFIASVGANLETLNLSNTRVTSAGVGILAGHVPKLETISLSSTPIDDLAISYIAMIPSLKAIDVKATYVTGV-----…
NCGDVALAPFGPRWKWMRRICMEQLLTTKRLESFANQRASEAQHLVQDVWALAQDEGPINLREVLGAFSMNNVTRMLLGKQYFGSGSAGPKEALEFMHITHELFWLLGLIYLGDYLPFWRWVDPYGCEKKMREVEKRVDDFHMNIIEEHRK-RKKNEEQKDKGYMDFVDVLLSLTGENGKEHMDDTEIKALLQDMIAAATDTSAVTNEWAMVEVIKHPRVLKKIQEELDNVVGPDRMVSESDLSNLNYLRCVVRETFRMHPAGPFLIPHESIRATEINGYHIPAKTRVFINTHGLGRNTLIWDDVNVFRPERHLTGDGSRVEISHGDDFKILPFSAGKRKCPGAPLGVTFVLMGLARLFHCFDWSPADGLRCEDIDTEEVYGMTMPRANPLMAVAKPRL…
KPGFQSADYKSQEQVYTVASDSDTTGDERSSAPFPEIAIGIDIGTSQCSLAVWNGSQVELIRNTRNQKLMKSYVTFRDESPVGGVSDQLSHEYEMLSGSSVFNMKRLIGRIDTDPIVSASKTLPFLIQTLGIGVKPFIAALVNNMWRSTTPEEVLAIYLVELKALAEVGVKRPVRNVVLTVPAAFSRFQLTRISRACAMAGLHVVRLMPEPAAVALLYAQQQQLSVHD---SGSEKVALIFNMGAGYSDVAIIVTAGGVSQMKGLAGSTVGGEDLLQNTMHYLLPNMENLFP----NKIKSMGVLRVAAQDAIHKLSSQSKVQIDIDLGNGIKICKIIDLEEFEEANKEVFEKCASLVTRCLQDSKVNVEHIDDVILVGGCTNIPKVKNMVMGICKKNK…
STQHFNKEKGTYMEYDRSMILQMCGRAGRPPFDDTGMVIIMTRRETVHLYENLLGGCELVESQLLSCVTEHLVAEVVQLTVPDITRAIEWIKCSYLYVRMKKNPQNYAIKKELSGIHIEKHIQEVCVQKVKELSEYQMILTEEDGFILKPLEPGRLMTKYYLKFDTMKHIMKAPANCSIEDALNIVCRAEEISCM---RNEKKLLNDINNDKDGRLRFHVLGDKGKKKKRIQTREEKLFILVNDCLTGDPTAHDLSLTQDTNSVCSNGCRIAKCMKEYFIYKKNYKGALNSSLLAKSLHQKLWEDSPYLLKQLPGIGMVTAKALQSMGVKSFETLSEADPRKIEMVTGRKFPFGNHIKESLLSLPPKVDMKLEEMTCPNYGKSKLVMTLTRLSESPQTN…
YDWTLAQESASREAEKMRVKLEDPYMKDIENFVSIPDMVDRLGGRNMELSDQAKSALTFDIIVIFISICCIIYVVFFKEPY-MILTPAPLPPPLFSTTRHRVRQTVYFNRKTNL----RTAASVVVRDVDAFTESSGYLFELSSSEAESLTDYNISKIASIYRKKPLIVLRRLLQIGNTLGKWLAFRYLDSILERSDLMFEVRASQLRQILVKLGPAYIKIAQAISSRPDLIPPSYLNELSLLQDRISPFSTEVAFNTIEKELGSPLDQIFSEISPQPVAAASLGQVYQAKLRSSGEIVAVKVQRPGVQAAISLDILILRYLAGLIRRVGKFNTDLQAVVDEWASSLFREMDYVNEAKNGIKFRELYGNLKDVLVPAMYVDNTTRKVLTMQWVEGQKLS…
E---FFTKKK-----RRKTETGITKTEGVQGKGHGVKYQSHECRMEQ-----QIP-----FRLIRQDPEPHNYSMEGRWFQKEDRWKDRALCLQHRLRDRFRVVVDQHRRRHR-SSGYVSSATQPWLQRFRHFRSQTLATSSTLYRKRVSKEFDTEEDSVLTQILQAVAVPVIGNVCHVFMHGLNHVQIYGGEKLQQGLLNRPDKTPLITVSNHIASMDDPLVIAALLPKSLLLDARNLRWTLCATDRCFRNPLTSAFFKCVKVLPVSRGEGIYQKGMDVAIAKLNRGGWVHIFPEGSRSRDGGSTMGSIKRGIARLILDADNAPMVIPFVHAGMQEMMPVGASFPRVGKTVTVLVGDPIDFKDVRDLEQDNTVPRGNLYDVVSTRIGDRLIKLKAQLD…
LNAFQQTE----NSENIEKIIRFLLLVDKHAVQKGDSWPLSYLVGPMLPKSFKLIQTIDSSNAVKFMVVAVSTFGPRKVVQEIVQ-----------EQNKDMNLKQFLQYYKDIFVPWCLQTNSSSILARLDLLLALLDDECFSEQWDSIVLHATG---------IHDSDHTLVLTLLMEKTREEIIKRKV----------DPKNWHHELLDSTALLISHSSPPFGSSNARFIRAVLGGITEEDQIILLSENTSILIFEEIFQKLQTFIQTSNFTWVRNANSLLNVEKHVTIKEHE---SVLEIATFSLEVLKGTFFRLKSLTQNPHLLPSILAVLFVIDWEHAMSALFYDGVDDVAYAKVVDRIGFCKSVHDYRCEMNT-FFKNLSLDCRRVLGSMLV…
AEGVELTPGSKVMSQNEIVRLASLFVHSGVNKIRLTGGEPSIRKDIEEICSQLSNLRGLKTLAMTTNGLTLARKLPKLKECGLNLLNISLDTLVPAKFEFMTRRKGHERVMESIYTAVDLGYNPVKVNCVVMRGFNDDEICDFVELTKEKPINVRFIEFMPFDGNVWNVKKLVSYAEMLDIVGKRYTGIKRIQDHPTETAKNFTVEGHQGTVSFITSMTDHFCSGCNRLRLLADGNLKVCLFGPSEVSLRDPIREGADDNELRQIIGAAVKRKKGSHAGMFDIAKTPNRPMIHIGG-------------------------------------------------------------------------------------------------------…
LNSVRKIWTRGPLCMGRRSCKIAGRKGAQDAKKAKLYAKVGKEVVSAVKKGGPNPVSNTSLAALLEKAKELDVPKEILERNIKRASDKGQEAYIEKIYEVYGYGGVGIIVEVSTDKINRSVAAVREVVKDCGGKMADPGSIMFKFRRARVVNIKVTDADKDTLLSIALDSGADDVIEPFIDEDDSEEDNSERYYKIVSSSDNYMEILSKLREEGITFEPDNGSELLPLTPIEVDDEAMELNKELMSNLLDLDDVDAVYTDQKQLCRSHPEVLWAQRADKVYLTIALTNAKDIAVKCEPHGLFNFSAIGANDENYEVSLELYGNILPEGCKTQMGLRNILCTVQKEEKGWWKRLLKSDQKPAPYIKVDWNRWCDEDEESV-KGDLQESIMKV-----DLS…
EEIGKEPNGTEFLISTKDSPELDASTLVVGKVLEGMEVVEKMSQVKTVQENTSSPYFRVAKLIGDKRAVVAERGFNRPYSKVIVTNCGLMAMTTDMGPPPPRNPTPTNSDQPPSKEKPTKTVDDVKKTPMGPPPSIQPIPPNIEPEES----VQPTEPPLPEDAASAPANSATGEEDNLPE----TKKKEQKPSVAVPYTIPPWSEPPCHNFFLEVLKDGSIIDQFDVYEKGAYMFGRVDLCDFILEHPTISRFHAVLQFNKSGGAFIYDLSSTHGTFINKNQVKQKVYVELHVGDVLRFGHSTRLYIFQGPTDLMPPEKDLQSVKHLKIRQEKRDMEASLLRAKREAALADGISWGMDEDAIEENEDDLEEITWQTFKGQLTEKQEKTREKVLKRLE-…
KGMPIRVTKNLRVCDDCHVFSKLVSKYFEREIIVRDANRFHHFGSGICSCGDFWMESVQTIIKTLLKNPTQIKSKSQAKQIHAHIVKSFPI----FTTTLLSIYSKLNLLPESLLLFNTLPSPP-ILAWKSIIKCYSSTACFSESLNCFVKMRALGIYPDHNVFPSVLKSCTHLMYFKFGESVHACIIRVGLEFDIFTGNALLSMYSKLQRSS--------ALQVFDESPERMTSDQNE---SILVSNNN-----------------NNKQLDLQMQSVRKVFETMEDRDVVSYNTLILGYAQSNMYNEAMLMIKDMGNANLKPDAFTLSNLLPIVAKHMDVWKGKEIHGYGVRHGFDQNEFITTGLSDMYANCNMVQDSYHLFSSLPKKDIVSWCSII…
RLANGEMVSFWKCLLLEDNVKILFES-----MEDGG-MPCVTKKEVIERLHDVIHESRDNTRFRVMLLASGGHFAGCVFDGNSVVVHKTFHRYVIRAKSGKKQSSKDASGKIAHSAGASIRRHNELALKKEIRELLTSWKPYFEGSSCIFIHAPSDNRQLLFEGETPLFSGHKSGIRRIPLTVRRPTFKEARRLYNILTQISTEAEEQAAAVINKD---KQVSRSDKLENPHKG--------------VADSNNVEDLCVSTSSDKEVVLIETPLHEAAKAGDAEKVVELLEQGCDPCVVDERGRTAYMVANEKEVRNTFRRFMALNLDKWDWQAAKVPSPLTREMEESQNAKQAEKDAKRKARAKELKKLRKAKEKKTQAEAAELEKASSS-------…
DQKSGSFEGQ--VGRIED-KSMDIVGSTSAVKVETIGELTAVQDFEAMISRRDSPEWVSKAIFGMKNKVLDLVENSYEGDNYPKALECLVALRKGCVIEQEPKQFNNFLQHLYRFCEEKDLKSFCEFLASKDVTFITKTEAEDSDIAEKDARSLFVKAET------MSPTRTTNSSIFEAFSLTPLPYPVLLILSLIFFFLGFQWYSSYEEAIEATEESFNWVLLITPLILLFAVKWLSNVEHPEKFFGLSPWERRRWLAYQSPEEGGSPWGVAALILLVLVLMQFHSTVLESWF-M------PDSGSVKATGRNLPSWMSSRDTDKKSESKEPSE------DDKGKRQKPQASQA-----------TTSSESSLGSSKSSKLLEGVVFVLSGFVNPER…
Fig. 2a;Suppl. Fig. 14
GeneDuplication	GenePair	Ka	Ks	Ka/Ks
DSD	Rhsim01G0000500-Rhsim06G0091300	0.477719	4.4633	0.107033
DSD	Rhsim01G0001000-Rhsim04G0086100	0.175334	4.4576	0.0393337
DSD	Rhsim01G0001700-Rhsim08G0174700	0.862635	4.27777	0.201655
DSD	Rhsim01G0002900-Rhsim01G0270000	0.780041	1.80706	0.431664
DSD	Rhsim01G0003000-Rhsim09G0089100	0.258093	3.00294	0.0859465
DSD	Rhsim01G0003100-Rhsim04G0191900	0.635176	1.60043	0.396877
DSD	Rhsim01G0003300-Rhsim10G0095800	0.509322	2.42115	0.210364
DSD	Rhsim01G0003400-Rhsim06G0062300	0.47347	4.63108	0.102238
DSD	Rhsim01G0003500-Rhsim11G0197400	0.0276925	0.0595609	0.464943
DSD	Rhsim01G0003700-Rhsim06G0197700	0.548561	4.42465	0.123979
DSD	Rhsim01G0004100-Rhsim09G0114300	0.18735	0.213685	0.876756
DSD	Rhsim01G0004300-Rhsim07G0212200	0.223652	2.52362	0.0886233
DSD	Rhsim01G0004400-Rhsim09G0182500	0.507799	2.41375	0.210377
DSD	Rhsim01G0004500-Rhsim01G0260500	0.764505	3.52336	0.216982
DSD	Rhsim01G0004900-Rhsim07G0222100	0.612332	3.97576	0.154016
DSD	Rhsim01G0005200-Rhsim06G0095800	0.0657174	0.138153	0.475685
DSD	Rhsim01G0005800-Rhsim03G0162000	0.623804	2.26112	0.275883
DSD	Rhsim01G0005900-Rhsim01G0044800	0.301552	0.455453	0.662093
DSD	Rhsim01G0006200-Rhsim09G0212900	0.24966	4.49193	0.0555798
DSD	Rhsim01G0007100-Rhsim02G0053300	0.612767	4.78884	0.127957
DSD	Rhsim01G0007700-Rhsim02G0186600	0.352553	0.710883	0.495937
DSD	Rhsim01G0008700-Rhsim01G0011000	0.274537	0.40997	0.669652
DSD	Rhsim01G0008900-Rhsim08G0079200	0.498769	1.65206	0.301908
DSD	Rhsim01G0009700-Rhsim01G0275000	0.919823	4.48217	0.205218
DSD	Rhsim01G0009800-Rhsim08G0170300	0.251071	4.66155	0.05386
DSD	Rhsim01G0009900-Rhsim12G0047800	0.240475	4.8242	0.0498477
DSD	Rhsim01G0010400-Rhsim12G0163700	0.587608	3.45305	0.170171
DSD	Rhsim01G0010700-Rhsim08G0079200	0.514144	1.9308	0.266285
DSD	Rhsim01G0010900-Rhsim01G0123200	0.846258	2.8933	0.292489
DSD	Rhsim01G0011100-Rhsim01G0045700	0.13724	0.30963	0.443239
DSD	Rhsim01G0011400-Rhsim01G0008500	0.424269	0.75121	0.564781
DSD	Rhsim01G0011500-RhsimUnG0079600	0.131563	0.21812	0.603165
DSD	Rhsim01G0011600-RhsimUnG0079600	0.124948	0.221145	0.565007
DSD	Rhsim01G0011700-Rhsim03G0054500	0.157002	0.339357	0.462644
DSD	Rhsim01G0011900-Rhsim03G0079300	0.122154	3.42312	0.0356851
DSD	Rhsim01G0012000-Rhsim03G0178700	0.375606	4.38849	0.0855889
DSD	Rhsim01G0012900-Rhsim03G0107800	0.0681225	0.195439	0.348561
DSD	Rhsim01G0013000-Rhsim03G0261800	0.144861	2.07884	0.0696837
DSD	Rhsim01G0013200-Rhsim09G0014500	0.608318	0.992276	0.613053
DSD	Rhsim01G0013700-Rhsim07G0210200	0.172876	0.2908	0.594483
DSD	Rhsim01G0013800-Rhsim08G0168000	0.193034	0.332931	0.579804
DSD	Rhsim01G0014100-Rhsim08G0168000	0.47568	0.813382	0.584818
DSD	Rhsim01G0014300-Rhsim03G0167500	0.19513	2.92857	0.06663
DSD	Rhsim01G0014400-Rhsim05G0097800	0.0936486	0.189076	0.495295
DSD	Rhsim01G0015600-Rhsim03G0233300	0.753556	1.74569	0.431666
DSD	Rhsim01G0015800-Rhsim03G0261600	0.0817113	0.943511	0.0866034
DSD	Rhsim01G0015900-Rhsim03G0156800	0.696834	3.27981	0.212462
DSD	Rhsim01G0016000-Rhsim09G0115400	0.312663	3.93637	0.0794292
DSD	Rhsim01G0016400-Rhsim01G0017400	0.013688	0.0314626	0.435057
DSD	Rhsim01G0017000-Rhsim08G0168000	0.285452	0.530061	0.538527
DSD	Rhsim01G0017100-Rhsim01G0018700	0.00718167	0.00640506	1.12125
DSD	Rhsim01G0017200-Rhsim01G0018500	0.133345	0.397452	0.335501
DSD	Rhsim01G0017400-RhsimUnG0134300	0.667389	4.23216	0.157695
DSD	Rhsim01G0017600-Rhsim13G0144200	0.109579	0.368862	0.297073
DSD	Rhsim01G0018500-Rhsim01G0017100	0.0892021	0.203215	0.438953
DSD	Rhsim01G0018700-Rhsim08G0168000	0.239227	0.463244	0.516417
DSD	Rhsim01G0018800-RhsimUnG0218400	0.0526157	0.0722012	0.728736
DSD	Rhsim01G0018900-Rhsim10G0157200	0.301808	2.57032	0.117421
DSD	Rhsim01G0019000-Rhsim10G0157200	0.144535	1.38963	0.10401
DSD	Rhsim01G0019100-Rhsim05G0109000	0.137981	0.93174	0.14809
DSD	Rhsim01G0019200-Rhsim05G0120200	0.0373548	0.170679	0.21886
DSD	Rhsim01G0019300-Rhsim05G0120200	0.0465147	0.159043	0.292466
DSD	Rhsim01G0019600-Rhsim01G0021200	0.013842	0.0692921	0.199763
DSD	Rhsim01G0019800-Rhsim12G0169100	0.319101	0.686877	0.464568
DSD	Rhsim01G0020000-RhsimUnG0033900	0.0942727	0.361901	0.260493
DSD	Rhsim01G0020100-Rhsim03G0062800	0.479332	0.674389	0.710765
DSD	Rhsim01G0020300-Rhsim08G0011600	0.622365	4.65176	0.133791
DSD	Rhsim01G0020400-Rhsim07G0255500	0.44989	2.91523	0.154324
DSD	Rhsim01G0020500-RhsimUnG0203300	0.43787	1.14201	0.383421
DSD	Rhsim01G0021300-Rhsim09G0001100	0.496552	3.75168	0.132355
DSD	Rhsim01G0022000-Rhsim06G0120600	0.373697	1.13391	0.329565
DSD	Rhsim01G0022900-RhsimUnG0201000	0.0666835	0.0650134	1.02569
DSD	Rhsim01G0023400-Rhsim07G0004400	0.474233	5.33896	0.0888249
DSD	Rhsim01G0023500-Rhsim05G0055800	0.793023	1.69287	0.468449
DSD	Rhsim01G0023900-Rhsim10G0049300	0.381781	4.33452	0.0880791
DSD	Rhsim01G0024100-Rhsim01G0053200	0.121781	0.184889	0.658669
DSD	Rhsim01G0024700-Rhsim01G0060700	0.103452	0.100597	1.02838
DSD	Rhsim01G0024800-Rhsim13G0197100	0.831349	3.63418	0.228758
DSD	Rhsim01G0025100-Rhsim01G0060700	0.218342	0.301738	0.723614
DSD	Rhsim01G0025300-Rhsim01G0060400	0.355589	0.647257	0.549378
DSD	Rhsim01G0025600-Rhsim04G0158100	0.151422	0.349203	0.433622
DSD	Rhsim01G0025700-Rhsim11G0034200	0.0092133	0.0105988	0.869281
DSD	Rhsim01G0026300-Rhsim01G0019600	0.593259	1.23209	0.481505
DSD	Rhsim01G0027200-Rhsim07G0055900	0.194188	4.94147	0.0392977
DSD	Rhsim01G0027400-Rhsim01G0019500	0.363721	0.400872	0.907324
DSD	Rhsim01G0027500-Rhsim05G0217700	0.159393	0.311905	0.51103
DSD	Rhsim01G0027800-Rhsim08G0203800	0.295769	1.76145	0.167912
DSD	Rhsim01G0027900-Rhsim08G0203800	0.306376	1.69363	0.180899
DSD	Rhsim01G0029200-Rhsim07G0165500	0.365117	2.65681	0.137427
DSD	Rhsim01G0032700-Rhsim08G0121200	0.11262	0.266848	0.422037
DSD	Rhsim01G0033100-Rhsim03G0257200	0.0629837	0.747796	0.0842258
DSD	Rhsim01G0033500-Rhsim08G0205800	0.30641	2.44538	0.125301
DSD	Rhsim01G0033600-Rhsim06G0226600	0.65138	4.11454	0.158312
DSD	Rhsim01G0033800-Rhsim06G0181300	0.0910986	0.187432	0.486037
DSD	Rhsim01G0034400-Rhsim04G0127400	0.953305	3.80625	0.250458
DSD	Rhsim01G0034700-Rhsim04G0089600	0.3549	1.01854	0.348441
DSD	Rhsim01G0035400-Rhsim03G0256600	0.142523	1.51587	0.0940207
DSD	Rhsim01G0035500-Rhsim09G0112600	0.0421258	0.145068	0.290387
DSD	Rhsim01G0035900-Rhsim01G0011000	0.100071	0.152316	0.656996
DSD	Rhsim01G0036200-Rhsim01G0045400	0.00233806	0.00283667	0.824228
DSD	Rhsim01G0036400-RhsimUnG0039500	0.0755273	0.110631	0.682697
DSD	Rhsim01G0036500-RhsimUnG0239800	0.309086	0.494905	0.624536
DSD	Rhsim01G0036600-Rhsim10G0070400	0.0870542	0.145561	0.598061
DSD	Rhsim01G0036800-Rhsim11G0116900	0.0108291	0.041557	0.260585
DSD	Rhsim01G0036900-Rhsim10G0189800	0.0473127	0.280818	0.168481
DSD	Rhsim01G0037900-Rhsim10G0095800	0.224343	0.548242	0.409204
DSD	Rhsim01G0038000-Rhsim10G0082800	0.0844801	0.0845558	0.999105
DSD	Rhsim01G0038200-Rhsim06G0181400	0.657825	0.715831	0.918968
DSD	Rhsim01G0038500-Rhsim01G0101900	0.181417	0.186432	0.973104
DSD	Rhsim01G0039500-Rhsim08G0082000	0.356865	3.89798	0.0915515
DSD	Rhsim01G0041500-Rhsim03G0149900	0.0194307	0.0612507	0.317232
DSD	Rhsim01G0042800-Rhsim01G0046700	0.255726	0.158872	1.60963
DSD	Rhsim01G0042900-Rhsim10G0060300	0.279604	3.93114	0.0711256
DSD	Rhsim01G0043700-Rhsim03G0255900	0.119645	0.328453	0.364268
DSD	Rhsim01G0043800-Rhsim01G0136300	0.184014	0.328277	0.560545
DSD	Rhsim01G0043900-RhsimUnG0146400	0.307176	0.585094	0.525002
DSD	Rhsim01G0044000-Rhsim03G0255900	0.07363	0.590561	0.124678
DSD	Rhsim01G0044100-Rhsim03G0256000	0.247037	0.749973	0.329395
DSD	Rhsim01G0044400-Rhsim12G0098600	0.00547657	0.0203979	0.268486
DSD	Rhsim01G0045000-RhsimUnG0172000	0.00213115	0.0870638	0.024478
DSD	Rhsim01G0045200-RhsimUnG0172300	0.005314	0.0245779	0.21621
DSD	Rhsim01G0045400-Rhsim03G0256100	0.277081	0.857481	0.323133
DSD	Rhsim01G0045700-Rhsim08G0204900	0.567927	3.31606	0.171266
DSD	Rhsim01G0045800-Rhsim01G0011200	0.0777335	0.107776	0.721248
DSD	Rhsim01G0046000-Rhsim01G0128000	0.372472	0.35053	1.0626
DSD	Rhsim01G0046500-Rhsim10G0060300	0.279774	3.93246	0.0711449
DSD	Rhsim01G0047400-Rhsim04G0210400	0.25061	0.341716	0.733386
DSD	Rhsim01G0047500-Rhsim05G0098800	0.410961	1.58222	0.259737
DSD	Rhsim01G0047600-Rhsim11G0030000	0.172735	0.428254	0.403347
DSD	Rhsim01G0047900-Rhsim04G0139500	0.0785574	0.161093	0.487651
DSD	Rhsim01G0048000-Rhsim06G0045000	0.0346656	0.258469	0.134119
DSD	Rhsim01G0048100-Rhsim01G0161000	0.15455	0.759264	0.203552
DSD	Rhsim01G0048200-Rhsim03G0056100	0.0694041	0.181824	0.38171
DSD	Rhsim01G0048300-Rhsim04G0161400	0.335445	1.31385	0.255315
DSD	Rhsim01G0048500-Rhsim05G0113800	0.123413	0.274934	0.448883
DSD	Rhsim01G0049200-Rhsim03G0165900	0.541893	4.92835	0.109954
DSD	Rhsim01G0049300-Rhsim03G0119600	0.510431	2.77962	0.183633
DSD	Rhsim01G0049400-Rhsim01G0266500	0.0235838	0.0959883	0.245694
DSD	Rhsim01G0049500-Rhsim03G0119600	0.785645	4.63644	0.16945
DSD	Rhsim01G0049700-Rhsim03G0254200	0.0687771	0.659016	0.104363
DSD	Rhsim01G0049800-Rhsim03G0254400	0.125309	1.07393	0.116682
DSD	Rhsim01G0050200-Rhsim01G0055200	0.0165704	0.266981	0.062066
DSD	Rhsim01G0050300-Rhsim01G0055300	0.00934925	0.0472492	0.197871
DSD	Rhsim01G0050700-Rhsim08G0210000	0.447071	3.56798	0.125301
DSD	Rhsim01G0051200-Rhsim13G0234900	0.330365	4.53574	0.0728358
DSD	Rhsim01G0051300-Rhsim05G0032900	0.0279848	0.0942408	0.29695
DSD	Rhsim01G0051400-Rhsim02G0147600	0.0546527	0.101797	0.536881
DSD	Rhsim01G0051500-Rhsim04G0136500	0.387049	0.615707	0.628625
DSD	Rhsim01G0051800-Rhsim01G0074900	0.0536901	0.163166	0.329053
DSD	Rhsim01G0052000-Rhsim04G0183900	0.331784	0.532816	0.622699
DSD	Rhsim01G0052200-Rhsim07G0118100	0.371126	1.79189	0.207114
DSD	Rhsim01G0052400-Rhsim11G0154900	0.756982	3.68814	0.205247
DSD	Rhsim01G0053800-Rhsim07G0140700	0.627284	3.78114	0.165898
DSD	Rhsim01G0053900-Rhsim01G0072400	0.218028	0.241932	0.901193
DSD	Rhsim01G0054200-Rhsim01G0101800	0.162372	0.309068	0.525361
DSD	Rhsim01G0054300-Rhsim06G0131900	0.124755	0.127535	0.978202
DSD	Rhsim01G0054400-Rhsim06G0055700	0.896102	3.85452	0.232481
DSD	Rhsim01G0054800-Rhsim03G0214100	0.453785	0.684232	0.663204
DSD	Rhsim01G0054900-Rhsim08G0210300	0.269252	1.21811	0.221041
DSD	Rhsim01G0055000-Rhsim03G0252800	0.604594	2.52016	0.239903
DSD	Rhsim01G0055200-Rhsim03G0252800	0.541416	0.89406	0.605571
DSD	Rhsim01G0055300-Rhsim12G0152700	0.445045	4.37849	0.101643
DSD	Rhsim01G0055500-Rhsim04G0062500	0.0383217	0.037256	1.0286
DSD	Rhsim01G0055700-Rhsim09G0181600	0.438306	3.8422	0.114077
DSD	Rhsim01G0055900-Rhsim01G0057200	0.636172	1.57269	0.404512
DSD	Rhsim01G0056000-Rhsim01G0058100	0.128482	0.199506	0.644001
DSD	Rhsim01G0056100-RhsimUnG0233200	0.124309	0.191788	0.648157
DSD	Rhsim01G0056400-Rhsim01G0058600	0.0210658	0.0453407	0.464612
DSD	Rhsim01G0057100-RhsimUnG0190200	0.0128505	0.0581847	0.220858
DSD	Rhsim01G0057200-RhsimUnG0114300	0.145053	0.208032	0.697262
DSD	Rhsim01G0057300-Rhsim11G0116900	0.0712055	0.202317	0.35195
DSD	Rhsim01G0057400-Rhsim01G0036800	0.0115099	0.0916915	0.125529
DSD	Rhsim01G0057500-Rhsim01G0058800	0.196653	1.04242	0.18865
DSD	Rhsim01G0057600-Rhsim01G0058800	0.0850507	0.137056	0.620554
DSD	Rhsim01G0057700-Rhsim02G0148500	0.325636	0.808516	0.402757
DSD	Rhsim01G0057900-Rhsim01G0059400	0.00576796	0.0529367	0.10896
DSD	Rhsim01G0058500-Rhsim01G0056300	0.326498	0.205527	1.58859
DSD	Rhsim01G0058600-RhsimUnG0114300	0.0261915	0.0332259	0.788286
DSD	Rhsim01G0058800-Rhsim01G0056400	0.133578	0.238246	0.560671
DSD	Rhsim01G0059100-Rhsim01G0056400	0.161923	0.23582	0.686639
DSD	Rhsim01G0059400-Rhsim03G0252200	0.0735541	0.898781	0.0818376
DSD	Rhsim01G0059900-Rhsim11G0181300	0.33991	4.30557	0.0789465
DSD	Rhsim01G0060000-Rhsim02G0203200	0.168909	1.37934	0.122456
DSD	Rhsim01G0060100-Rhsim06G0183300	0.712065	4.83697	0.147213
DSD	Rhsim01G0060200-Rhsim02G0022800	0.487684	4.73643	0.102964
DSD	Rhsim01G0060300-Rhsim01G0146900	0.485013	4.30222	0.112736
DSD	Rhsim01G0060700-Rhsim01G0199800	0.902734	3.9793	0.226857
DSD	Rhsim01G0060900-Rhsim03G0251700	0.124665	0.467182	0.266846
DSD	Rhsim01G0061000-Rhsim08G0092200	0.622594	2.06055	0.30215
DSD	Rhsim01G0061200-Rhsim01G0204400	0.378814	1.56989	0.241299
DSD	Rhsim01G0061400-Rhsim03G0251600	0.185879	0.860974	0.215894
DSD	Rhsim01G0061600-Rhsim10G0120500	0.244005	0.365963	0.666748
DSD	Rhsim01G0061700-Rhsim04G0100900	0.373389	4.73702	0.0788235
DSD	Rhsim01G0062000-Rhsim03G0251500	0.126505	1.821	0.0694699
DSD	Rhsim01G0062900-Rhsim02G0202000	0.259895	2.59209	0.100264
DSD	Rhsim01G0063000-Rhsim03G0084200	0.06821	0.178089	0.383011
DSD	Rhsim01G0063200-Rhsim08G0011600	0.33013	4.36358	0.0756559
DSD	Rhsim01G0063300-Rhsim09G0073700	0.0399356	0.10244	0.389842
DSD	Rhsim01G0063400-Rhsim01G0164100	0.235781	0.679265	0.347112
DSD	Rhsim01G0064100-Rhsim02G0202000	0.183538	2.80834	0.0653546
DSD	Rhsim01G0064200-Rhsim13G0004500	0.0751023	0.209027	0.359294
DSD	Rhsim01G0064400-Rhsim08G0192300	0.106177	0.179094	0.592856
DSD	Rhsim01G0064500-Rhsim02G0161900	0.219235	0.259628	0.844419
DSD	Rhsim01G0064600-Rhsim02G0222500	0.0819261	0.273021	0.300073
DSD	Rhsim01G0064900-Rhsim04G0177200	0.0209257	0.0560229	0.373521
DSD	Rhsim01G0065100-Rhsim10G0085100	0.169066	0.185431	0.911751
DSD	Rhsim01G0065200-Rhsim10G0036500	0.345161	0.493248	0.699771
DSD	Rhsim01G0065700-Rhsim05G0149600	0.00842763	0.206948	0.0407235
DSD	Rhsim01G0066000-Rhsim03G0102900	0.183735	0.131676	1.39536
DSD	Rhsim01G0066200-Rhsim12G0119700	0.00992664	0.00785589	1.26359
DSD	Rhsim01G0066500-Rhsim05G0149600	0.00841479	0.207998	0.040456
DSD	Rhsim01G0066600-Rhsim03G0250200	0.0738012	0.586085	0.125922
DSD	Rhsim01G0066700-Rhsim03G0130900	0.697872	4.16509	0.167553
DSD	Rhsim01G0067400-Rhsim02G0021500	0.666661	2.33223	0.285847
DSD	Rhsim01G0067600-Rhsim09G0213900	0.0106854	0.038095	0.280494
DSD	Rhsim01G0067700-Rhsim03G0249500	0.176396	0.859095	0.205328
DSD	Rhsim01G0067800-Rhsim03G0249400	0.337184	0.628066	0.536861
DSD	Rhsim01G0067900-Rhsim01G0199400	0.355931	2.81478	0.126451
DSD	Rhsim01G0068200-Rhsim12G0147400	0.291996	0.911659	0.32029
DSD	Rhsim01G0068800-Rhsim02G0200300	0.28816	2.07507	0.138867
DSD	Rhsim01G0068900-Rhsim03G0248400	0.144318	0.616923	0.233932
DSD	Rhsim01G0069100-Rhsim11G0143400	0.39356	4.19334	0.0938534
DSD	Rhsim01G0069300-Rhsim08G0214000	0.134722	2.40957	0.0559114
DSD	Rhsim01G0069600-Rhsim08G0247500	0.0132586	0.0739579	0.179272
DSD	Rhsim01G0069700-Rhsim03G0041100	0.35467	0.912351	0.388743
DSD	Rhsim01G0069800-Rhsim04G0123600	0.31932	0.482425	0.661907
DSD	Rhsim01G0069900-Rhsim01G0079800	0.383127	0.686665	0.557953
DSD	Rhsim01G0070000-Rhsim11G0104700	0.163345	0.186835	0.874272
DSD	Rhsim01G0070500-Rhsim05G0088200	0.274248	0.507258	0.540648
DSD	Rhsim01G0070900-RhsimUnG0194500	0.0290333	0.0753849	0.385134
DSD	Rhsim01G0071400-Rhsim10G0030800	0.324393	2.18125	0.148719
DSD	Rhsim01G0071600-Rhsim09G0012100	0.0521976	0.126272	0.413373
DSD	Rhsim01G0072200-Rhsim06G0164800	0.0634358	0.22491	0.28205
DSD	Rhsim01G0072300-Rhsim03G0160800	0.240171	0.321432	0.747191
DSD	Rhsim01G0072400-Rhsim01G0174200	0.643437	3.72656	0.172662
DSD	Rhsim01G0072500-Rhsim11G0143900	0.313164	3.80874	0.0822223
DSD	Rhsim01G0072700-Rhsim01G0070300	0.32731	2.23701	0.146316
DSD	Rhsim01G0072900-Rhsim09G0097000	0.194594	0.561624	0.346484
DSD	Rhsim01G0073100-Rhsim03G0247700	0.189633	1.11037	0.170783
DSD	Rhsim01G0073300-Rhsim05G0103500	0.0295144	0.018055	1.6347
DSD	Rhsim01G0073500-Rhsim07G0106000	0.354602	4.5812	0.0774037
DSD	Rhsim01G0073700-Rhsim09G0097000	0.184262	0.47447	0.388353
DSD	Rhsim01G0074000-Rhsim02G0193500	0.564544	4.98336	0.113286
DSD	Rhsim01G0074100-Rhsim11G0053300	0.231217	0.346364	0.667553
DSD	Rhsim01G0074200-Rhsim08G0250800	0.642486	4.06036	0.158234
DSD	Rhsim01G0074900-RhsimUnG0071800	0.176753	0.591957	0.298591
DSD	Rhsim01G0075000-Rhsim01G0086600	0.0296035	0.0699142	0.423426
DSD	Rhsim01G0076000-Rhsim05G0149000	0.046475	0.0610566	0.761178
DSD	Rhsim01G0076100-Rhsim09G0057000	0.0427623	0.105933	0.403674
DSD	Rhsim01G0076300-Rhsim12G0160400	0.536669	3.60699	0.148786
DSD	Rhsim01G0076500-Rhsim06G0108700	0.704976	4.13878	0.170334
DSD	Rhsim01G0076800-Rhsim07G0128600	0.591633	3.91586	0.151086
DSD	Rhsim01G0077000-Rhsim07G0145300	0.530937	1.78251	0.29786
DSD	Rhsim01G0077600-Rhsim07G0148200	0.182626	1.5256	0.119708
DSD	Rhsim01G0077900-Rhsim02G0161100	0.0360223	0.126667	0.284385
DSD	Rhsim01G0078000-Rhsim01G0104900	0.0729019	0.09379	0.777289
DSD	Rhsim01G0078500-Rhsim02G0194400	0.393876	1.77767	0.221569
DSD	Rhsim01G0078800-Rhsim01G0081700	0.116822	0.342424	0.341161
DSD	Rhsim01G0079000-Rhsim02G0151000	0.0411639	0.11454	0.359386
DSD	Rhsim01G0079200-Rhsim01G0104600	0.34047	4.78668	0.0711286
DSD	Rhsim01G0079300-Rhsim01G0158900	0.046045	0.0615421	0.748187
DSD	Rhsim01G0079400-Rhsim01G0080500	0.364052	0.339918	1.071
DSD	Rhsim01G0079500-Rhsim01G0072500	0.0533443	0.0781129	0.682913
DSD	Rhsim01G0079600-Rhsim12G0160000	0.40944	0.507526	0.806737
DSD	Rhsim01G0079700-Rhsim02G0156100	0.216364	0.783805	0.276043
DSD	Rhsim01G0079800-Rhsim01G0087800	0.0270594	0.0402789	0.6718
DSD	Rhsim01G0079900-Rhsim01G0158900	0.0535525	0.0535227	1.00056
DSD	Rhsim01G0080000-Rhsim01G0081600	0.00752998	0.00689032	1.09283
DSD	Rhsim01G0080200-Rhsim01G0018900	0.292457	0.715315	0.408851
DSD	Rhsim01G0080600-Rhsim09G0033700	0.0442302	0.0908043	0.487094
DSD	Rhsim01G0081000-Rhsim05G0190500	0.00498684	0.0113164	0.440675
DSD	Rhsim01G0081400-Rhsim13G0163600	0.799647	2.88059	0.277598
DSD	Rhsim01G0081500-Rhsim01G0158900	0.0663904	0.117322	0.56588
DSD	Rhsim01G0081600-Rhsim01G0079200	0.0217123	0.027573	0.787451
DSD	Rhsim01G0082100-Rhsim01G0083100	0.11602	0.138845	0.83561
DSD	Rhsim01G0082400-Rhsim06G0106900	0.24251	1.29331	0.187511
DSD	Rhsim01G0082500-Rhsim06G0107000	0.282137	1.37417	0.205314
DSD	Rhsim01G0082600-Rhsim02G0094500	0.0351798	0.140903	0.249674
DSD	Rhsim01G0083100-Rhsim13G0234900	0.379754	4.37114	0.0868776
DSD	Rhsim01G0083200-Rhsim06G0107000	0.42284	1.97262	0.214354
DSD	Rhsim01G0083400-Rhsim11G0177300	0.270829	0.445025	0.60857
DSD	Rhsim01G0083600-Rhsim05G0114900	0.0554652	0.162838	0.340616
DSD	Rhsim01G0083700-RhsimUnG0155800	0.136552	0.160337	0.851659
DSD	Rhsim01G0083800-Rhsim03G0015500	0.0534589	0.19214	0.278229
DSD	Rhsim01G0083900-Rhsim02G0073600	0.00813271	0.0168287	0.483266
DSD	Rhsim01G0084000-Rhsim02G0073600	0.0286203	0.0475532	0.601858
DSD	Rhsim01G0084500-Rhsim08G0143300	0.160367	0.407103	0.393923
DSD	Rhsim01G0084600-Rhsim03G0103300	0.0977714	0.207423	0.471362
DSD	Rhsim01G0084700-Rhsim03G0102500	0.338699	0.291029	1.1638
DSD	Rhsim01G0084900-Rhsim02G0030300	0.209036	2.33634	0.0894719
DSD	Rhsim01G0085000-RhsimUnG0233400	0.245491	2.21428	0.110867
DSD	Rhsim01G0085100-Rhsim01G0137600	0.0780201	0.264135	0.29538
DSD	Rhsim01G0085400-Rhsim01G0087800	0.223385	0.257029	0.869106
DSD	Rhsim01G0085700-Rhsim06G0241200	0.0414643	0.0492921	0.841197
DSD	Rhsim01G0085800-RhsimUnG0155800	0.0973888	0.127005	0.766812
DSD	Rhsim01G0086200-Rhsim09G0042800	0.189776	0.380741	0.498439
DSD	Rhsim01G0086500-Rhsim10G0189700	0.0976798	0.186597	0.523479
DSD	Rhsim01G0086600-RhsimUnG0155800	0.0465269	0.0755989	0.615444
DSD	Rhsim01G0086700-Rhsim12G0022300	0.144148	0.0874092	1.64912
DSD	Rhsim01G0086900-Rhsim11G0186200	0.240564	0.370089	0.650018
DSD	Rhsim01G0087000-Rhsim05G0219100	0.139851	0.233243	0.599593
DSD	Rhsim01G0087300-Rhsim02G0193500	0.215113	1.59971	0.13447
DSD	Rhsim01G0087700-Rhsim09G0057800	0.760113	3.30114	0.230258
DSD	Rhsim01G0087800-Rhsim02G0226700	0.171025	0.31798	0.537848
DSD	Rhsim01G0088100-Rhsim12G0194800	0.100841	1.32508	0.0761023
DSD	Rhsim01G0088200-Rhsim11G0113500	0.22305	0.619396	0.360109
DSD	Rhsim01G0088900-Rhsim09G0064900	0.389601	4.36276	0.0893013
DSD	Rhsim01G0089000-Rhsim03G0048400	0.00465612	0.00457854	1.01694
DSD	Rhsim01G0089100-Rhsim03G0048400	0.0119586	0.0192743	0.620443
DSD	Rhsim01G0089400-Rhsim11G0177800	0.838833	0.88386	0.949056
DSD	Rhsim01G0089500-Rhsim09G0111400	0.523206	4.13395	0.126563
DSD	Rhsim01G0089900-RhsimUnG0206100	0.591363	4.33012	0.13657
DSD	Rhsim01G0090000-Rhsim12G0150700	0.468929	0.853949	0.549131
DSD	Rhsim01G0090200-Rhsim03G0056100	0.0953526	0.202375	0.471167
DSD	Rhsim01G0090300-Rhsim13G0141900	0.567071	2.11112	0.268611
DSD	Rhsim01G0090700-Rhsim06G0166300	0.34991	4.37367	0.0800037
DSD	Rhsim01G0091100-Rhsim02G0187600	0.427204	1.89434	0.225516
DSD	Rhsim01G0091400-Rhsim09G0173400	0.35951	3.95003	0.0910146
DSD	Rhsim01G0091800-Rhsim13G0031900	0.628079	3.01577	0.208265
DSD	Rhsim01G0092000-Rhsim07G0191500	0.541786	3.26467	0.165955
DSD	Rhsim01G0092300-Rhsim07G0213000	0.143875	0.916556	0.156973
DSD	Rhsim01G0092400-Rhsim07G0213000	0.258938	1.29519	0.199923
DSD	Rhsim01G0092500-Rhsim07G0213000	0.0807969	0.787305	0.102625
DSD	Rhsim01G0093000-Rhsim01G0104500	0.508248	1.26541	0.401647
DSD	Rhsim01G0093100-Rhsim02G0137200	0.199019	0.305953	0.650488
DSD	Rhsim01G0093200-RhsimUnG0189300	0.136883	1.68949	0.08102
DSD	Rhsim01G0093300-Rhsim04G0229500	0.243722	0.52156	0.467294
DSD	Rhsim01G0093400-Rhsim11G0145700	0.0770743	0.156533	0.492383
DSD	Rhsim01G0093500-RhsimUnG0245400	0.447858	1.80174	0.248569
DSD	Rhsim01G0093600-Rhsim07G0026700	0.243408	0.431253	0.564421
DSD	Rhsim01G0093800-Rhsim07G0026700	0.111593	0.236473	0.471905
DSD	Rhsim01G0094100-RhsimUnG0085000	0.00310332	0.00597102	0.51973
DSD	Rhsim01G0094200-RhsimUnG0085000	0.303848	0.387186	0.784759
DSD	Rhsim01G0094400-Rhsim11G0019200	0.585418	3.92732	0.149063
DSD	Rhsim01G0094500-Rhsim01G0207900	0.221984	0.212554	1.04437
DSD	Rhsim01G0094700-Rhsim02G0183100	0.252542	2.48819	0.101496
DSD	Rhsim01G0094800-Rhsim12G0199200	0.63507	1.44486	0.439537
DSD	Rhsim01G0095000-Rhsim05G0075900	0.392615	4.09141	0.0959607
DSD	Rhsim01G0095500-Rhsim01G0097900	0.249832	0.476692	0.524094
DSD	Rhsim01G0095700-Rhsim05G0033800	0.602432	0.8104	0.743376
DSD	Rhsim01G0096000-Rhsim01G0101900	0.134792	0.114215	1.18015
DSD	Rhsim01G0096200-Rhsim05G0075900	0.341775	3.80873	0.0897347
DSD	Rhsim01G0096500-Rhsim08G0120100	0.22505	0.895026	0.251446
DSD	Rhsim01G0096700-Rhsim01G0101900	0.200855	0.229268	0.876068
DSD	Rhsim01G0097100-Rhsim02G0182300	0.56176	4.43821	0.126574
DSD	Rhsim01G0097900-Rhsim01G0101900	0.213841	0.143266	1.49261
DSD	Rhsim01G0098600-Rhsim12G0160000	0.494773	0.638903	0.77441
DSD	Rhsim01G0098700-Rhsim03G0123400	0.0468468	0.0327949	1.42848
DSD	Rhsim01G0098900-Rhsim04G0017200	0.165191	0.11281	1.46434
DSD	Rhsim01G0099000-Rhsim12G0119200	0.119502	0.176597	0.676691
DSD	Rhsim01G0099100-Rhsim08G0106900	0.023458	0.0454065	0.516622
DSD	Rhsim01G0099200-Rhsim03G0077200	0.143552	2.31457	0.0620208
DSD	Rhsim01G0099300-Rhsim01G0101900	0.117367	0.103422	1.13483
DSD	Rhsim01G0099400-Rhsim05G0211500	0.0325674	0.0589619	0.552347
DSD	Rhsim01G0099600-Rhsim07G0256200	0.102654	0.223294	0.459728
DSD	Rhsim01G0099700-Rhsim07G0256200	0.0860588	0.202566	0.424842
DSD	Rhsim01G0099900-Rhsim01G0101900	0.119324	0.0501997	2.37699
DSD	Rhsim01G0100000-Rhsim06G0034200	0.998435	4.75491	0.20998
DSD	Rhsim01G0100100-Rhsim08G0223200	0.232669	3.78079	0.06154
DSD	Rhsim01G0100700-Rhsim08G0223800	0.533391	2.88185	0.185086
DSD	Rhsim01G0101000-Rhsim12G0200500	0.171331	1.24052	0.138113
DSD	Rhsim01G0101100-Rhsim07G0145600	0.574645	3.9265	0.146351
DSD	Rhsim01G0101200-Rhsim08G0169300	0.134159	1.75637	0.0763843
DSD	Rhsim01G0101300-Rhsim02G0174800	0.132216	0.708396	0.186641
DSD	Rhsim01G0101500-Rhsim02G0134800	0.0158215	0.0227952	0.694069
DSD	Rhsim01G0101800-Rhsim01G0054500	0.237345	0.398423	0.595711
DSD	Rhsim01G0102000-Rhsim01G0024100	0.109217	0.322549	0.338606
DSD	Rhsim01G0102200-Rhsim11G0002900	0.071726	0.0664318	1.07969
DSD	Rhsim01G0102300-Rhsim11G0156700	0.0336871	0.0889405	0.378759
DSD	Rhsim01G0102400-Rhsim10G0176300	0.322695	2.99375	0.10779
DSD	Rhsim01G0102600-Rhsim07G0084300	0.617124	2.18666	0.282222
DSD	Rhsim01G0103000-RhsimUnG0082000	0.0500254	0.0886136	0.564534
DSD	Rhsim01G0103300-RhsimUnG0082000	0.29504	0.695987	0.423916
DSD	Rhsim01G0103500-RhsimUnG0082000	0.0585828	0.102655	0.570675
DSD	Rhsim01G0103900-Rhsim11G0142500	0.332855	0.790612	0.421009
DSD	Rhsim01G0104300-RhsimUnG0238100	0.157559	0.140872	1.11846
DSD	Rhsim01G0104500-RhsimUnG0238100	0.00169618	0.0111522	0.152094
DSD	Rhsim01G0104600-Rhsim09G0075900	0.0436178	0.131011	0.332932
DSD	Rhsim01G0104900-Rhsim08G0106900	0.0244049	0.044573	0.547527
DSD	Rhsim01G0105100-Rhsim02G0183600	0.129766	0.300408	0.431964
DSD	Rhsim01G0105400-Rhsim02G0183600	0.0795141	0.183626	0.433021
DSD	Rhsim01G0105700-Rhsim12G0025200	0.489501	3.92854	0.124601
DSD	Rhsim01G0105900-Rhsim07G0172400	0.0483274	0.585542	0.0825346
DSD	Rhsim01G0106000-Rhsim07G0140000	0.0640208	0.231943	0.276019
DSD	Rhsim01G0106100-Rhsim02G0183600	0.142129	0.236634	0.600628
DSD	Rhsim01G0106300-Rhsim04G0182400	0.0378996	0.0549507	0.689702
DSD	Rhsim01G0106400-Rhsim04G0153800	0.0439645	0.11132	0.394937
DSD	Rhsim01G0106700-Rhsim01G0108400	0.850098	1.96997	0.431529
DSD	Rhsim01G0107100-Rhsim08G0106800	0.00332025	0.00935301	0.354993
DSD	Rhsim01G0107300-Rhsim08G0149600	0.178943	1.20569	0.148415
DSD	Rhsim01G0107700-RhsimUnG0150100	0.0154319	0.117775	0.131028
DSD	Rhsim01G0107800-RhsimUnG0150100	0.0158489	0.235542	0.0672867
DSD	Rhsim01G0108500-Rhsim02G0191000	0.0487933	0.0753901	0.647212
DSD	Rhsim01G0108800-Rhsim13G0004800	0.48004	2.50179	0.191878
DSD	Rhsim01G0108900-Rhsim03G0270700	0.106675	0.727688	0.146595
DSD	Rhsim01G0109000-Rhsim09G0050500	0.227162	0.783063	0.290094
DSD	Rhsim01G0109100-Rhsim13G0006800	0.242588	1.96282	0.123592
DSD	Rhsim01G0109500-Rhsim08G0091800	0.0204826	0.0273439	0.749074
DSD	Rhsim01G0110400-Rhsim08G0061100	0.26963	0.593279	0.454475
DSD	Rhsim01G0110700-Rhsim07G0213000	0.379257	2.70755	0.140074
DSD	Rhsim01G0110800-Rhsim02G0217100	0.224018	4.2351	0.0528956
DSD	Rhsim01G0110900-Rhsim13G0118100	0.409331	4.74264	0.0863085
DSD	Rhsim01G0111600-Rhsim01G0024100	0.45648	0.839449	0.543785
DSD	Rhsim01G0111700-Rhsim05G0149200	0.0195868	0.00948495	2.06504
DSD	Rhsim01G0111800-Rhsim01G0024100	0.251137	0.486659	0.516043
DSD	Rhsim01G0111900-Rhsim03G0038700	0.529395	1.39792	0.378702
DSD	Rhsim01G0112000-Rhsim01G0122100	0.332413	2.73012	0.121758
DSD	Rhsim01G0112300-Rhsim03G0268400	0.263286	1.11211	0.236745
DSD	Rhsim01G0112800-RhsimUnG0033900	0.146484	0.53358	0.274531
DSD	Rhsim01G0112900-RhsimUnG0033900	0.844268	2.91426	0.289702
DSD	Rhsim01G0113100-Rhsim08G0251100	0.707918	3.43391	0.206155
DSD	Rhsim01G0113700-Rhsim11G0003900	0.0468112	0.0674147	0.694378
DSD	Rhsim01G0113900-Rhsim09G0037800	0.239221	0.437322	0.547013
DSD	Rhsim01G0114000-Rhsim07G0213400	1.00624	4.9572	0.202985
DSD	Rhsim01G0114200-Rhsim08G0141000	0.00835569	0.0306242	0.272846
DSD	Rhsim01G0114400-RhsimUnG0182400	0.164675	0.238531	0.69037
DSD	Rhsim01G0114700-Rhsim09G0072000	0.94805	3.91919	0.2419
DSD	Rhsim01G0115000-Rhsim07G0156400	0.153162	0.296162	0.517157
DSD	Rhsim01G0115100-Rhsim13G0218800	0.259723	1.797	0.144531
DSD	Rhsim01G0115200-RhsimUnG0137600	0.119464	0.296303	0.40318
DSD	Rhsim01G0115400-RhsimUnG0137500	0.0263212	0.0641835	0.410093
DSD	Rhsim01G0116400-Rhsim05G0225700	0.318485	3.1976	0.0996013
DSD	Rhsim01G0116500-Rhsim12G0214700	0.126621	2.49576	0.0507346
DSD	Rhsim01G0117000-Rhsim02G0108400	0.0327099	0.0483796	0.676109
DSD	Rhsim01G0117200-Rhsim03G0251700	0.381838	4.47305	0.0853641
DSD	Rhsim01G0117300-Rhsim12G0214900	0.484833	2.59341	0.186948
DSD	Rhsim01G0117400-Rhsim02G0187600	0.353688	3.59711	0.0983255
DSD	Rhsim01G0117600-Rhsim08G0017800	0.657466	3.37812	0.194625
DSD	Rhsim01G0117700-Rhsim13G0001600	0.470985	4.14052	0.11375
DSD	Rhsim01G0118200-Rhsim04G0055800	0.0412377	0.146914	0.280693
DSD	Rhsim01G0118300-RhsimUnG0001300	0.0254636	0.129927	0.195984
DSD	Rhsim01G0118700-Rhsim05G0193800	0.853684	3.93511	0.21694
DSD	Rhsim01G0118900-Rhsim04G0181900	0.832433	4.77022	0.174506
DSD	Rhsim01G0119000-Rhsim03G0266000	0.154751	1.12713	0.137297
DSD	Rhsim01G0119200-Rhsim06G0055700	0.115537	0.352984	0.327315
DSD	Rhsim01G0119500-Rhsim04G0131300	0.374561	2.72144	0.137633
DSD	Rhsim01G0119600-Rhsim05G0112400	0.108775	0.0937112	1.16075
DSD	Rhsim01G0119700-Rhsim07G0185300	0.255642	0.449725	0.56844
DSD	Rhsim01G0120000-Rhsim10G0097000	0.211728	1.64276	0.128886
DSD	Rhsim01G0120100-Rhsim10G0097000	0.308896	0.99382	0.310817
DSD	Rhsim01G0120800-Rhsim02G0209100	0.446914	3.05805	0.146144
DSD	Rhsim01G0120900-RhsimUnG0147400	0.30391	2.23978	0.135688
DSD	Rhsim01G0121000-Rhsim10G0118200	0.484631	3.40967	0.142134
DSD	Rhsim01G0121100-Rhsim13G0200800	0.27024	1.73421	0.155828
DSD	Rhsim01G0121300-Rhsim05G0087700	0.0536618	0.0701344	0.765128
DSD	Rhsim01G0121500-Rhsim04G0193600	0.0225324	0.0373237	0.603701
DSD	Rhsim01G0121800-Rhsim02G0235900	0.396788	0.833407	0.476103
DSD	Rhsim01G0122000-Rhsim03G0046900	0.131169	0.659139	0.199
DSD	Rhsim01G0122200-Rhsim12G0045600	0.22433	0.29058	0.772009
DSD	Rhsim01G0122300-Rhsim04G0136100	0.361981	0.679944	0.532368
DSD	Rhsim01G0122400-RhsimUnG0001400	0.588333	3.88556	0.151415
DSD	Rhsim01G0122800-Rhsim01G0143500	0.101586	0.212492	0.478067
DSD	Rhsim01G0122900-Rhsim01G0143500	0.171932	0.291237	0.590349
DSD	Rhsim01G0123000-Rhsim01G0143500	0.141344	0.269573	0.524327
DSD	Rhsim01G0123100-Rhsim09G0086700	0.700934	3.85188	0.181972
DSD	Rhsim01G0123200-Rhsim04G0108000	0.126162	1.41099	0.0894137
DSD	Rhsim01G0123300-Rhsim09G0055100	0.179743	0.349419	0.514405
DSD	Rhsim01G0123400-Rhsim03G0048300	0.146972	0.132347	1.11051
DSD	Rhsim01G0124000-Rhsim10G0108200	0.277436	0.589845	0.470354
DSD	Rhsim01G0124200-Rhsim08G0115200	0.310847	2.1737	0.143003
DSD	Rhsim01G0124400-Rhsim09G0077300	0.131974	0.541624	0.243664
DSD	Rhsim01G0124500-Rhsim02G0201000	0.706795	1.50671	0.469097
DSD	Rhsim01G0124600-Rhsim01G0184600	0.903819	4.14032	0.218297
DSD	Rhsim01G0124700-Rhsim06G0074300	0.458906	4.28565	0.10708
DSD	Rhsim01G0124900-Rhsim07G0059100	0.322171	0.826821	0.38965
DSD	Rhsim01G0125000-Rhsim01G0274200	0.670958	99	0.00677735
DSD	Rhsim01G0126000-Rhsim12G0082300	0.875761	2.54003	0.344784
DSD	Rhsim01G0126200-Rhsim09G0063600	0.0982979	0.240591	0.408568
DSD	Rhsim01G0127200-Rhsim04G0102400	0.23606	1.52194	0.155105
DSD	Rhsim01G0127500-Rhsim08G0013400	0.230134	1.33727	0.172093
DSD	Rhsim01G0127700-Rhsim11G0038000	0.497234	3.5776	0.138985
DSD	Rhsim01G0127900-Rhsim13G0125400	0.505416	3.96216	0.127561
DSD	Rhsim01G0128000-Rhsim10G0042400	0.377236	0.626586	0.602051
DSD	Rhsim01G0128200-Rhsim04G0102400	0.245289	1.54338	0.15893
DSD	Rhsim01G0128400-Rhsim07G0114200	0.0500587	0.0600401	0.833754
DSD	Rhsim01G0128800-Rhsim07G0158800	0.229716	2.36485	0.0971375
DSD	Rhsim01G0128900-Rhsim12G0092900	0.578876	2.34796	0.246544
DSD	Rhsim01G0129000-Rhsim10G0077500	0.263976	0.635207	0.415575
DSD	Rhsim01G0129200-Rhsim01G0027200	0.61053	2.23117	0.273637
DSD	Rhsim01G0129500-Rhsim07G0055300	0.216868	0.564632	0.384088
DSD	Rhsim01G0131200-Rhsim06G0016300	0.424687	0.744978	0.570067
DSD	Rhsim01G0131600-Rhsim13G0124100	0.0790363	0.110035	0.718282
DSD	Rhsim01G0131700-Rhsim13G0124100	0.0396241	0.0975878	0.406035
DSD	Rhsim01G0131900-Rhsim07G0202700	0.0147295	0.00852678	1.72744
DSD	Rhsim01G0132200-Rhsim08G0130300	0.0627755	0.0618514	1.01494
DSD	Rhsim01G0132400-Rhsim13G0106300	0.604832	3.72729	0.162271
DSD	Rhsim01G0132500-Rhsim10G0033400	0.263034	0.437706	0.600938
DSD	Rhsim01G0132600-Rhsim09G0124200	0.103315	0.187985	0.549593
DSD	Rhsim01G0132700-Rhsim03G0007400	0.27208	1.65922	0.163981
DSD	Rhsim01G0132900-Rhsim09G0035100	0.186331	0.495928	0.375722
DSD	Rhsim01G0133300-Rhsim04G0045100	0.0167531	0.0256815	0.652342
DSD	Rhsim01G0133500-Rhsim13G0053900	0.402452	4.06089	0.0991043
DSD	Rhsim01G0133600-Rhsim03G0135600	0.0549611	0.0924986	0.594183
DSD	Rhsim01G0133800-RhsimUnG0233600	0.00116661	0.00704686	0.165551
DSD	Rhsim01G0133900-Rhsim06G0015900	0.0561498	0.0757301	0.741446
DSD	Rhsim01G0134000-Rhsim06G0015800	0.264275	0.548764	0.481581
DSD	Rhsim01G0134200-Rhsim07G0046200	0.356403	1.69938	0.209725
DSD	Rhsim01G0134300-Rhsim07G0141500	0.187062	1.29243	0.144737
DSD	Rhsim01G0134400-Rhsim06G0015600	0.199252	0.304687	0.653956
DSD	Rhsim01G0134600-Rhsim07G0141500	0.225747	2.7128	0.0832152
DSD	Rhsim01G0134700-Rhsim05G0092400	0.121041	0.403469	0.300001
DSD	Rhsim01G0135200-Rhsim05G0030700	0.185836	0.52731	0.352423
DSD	Rhsim01G0135400-Rhsim08G0148400	0.596493	3.95731	0.150732
DSD	Rhsim01G0135800-Rhsim07G0146600	0.433089	3.77673	0.114673
DSD	Rhsim01G0135900-Rhsim08G0036500	0.201708	1.39421	0.144675
DSD	Rhsim01G0136000-Rhsim05G0064500	0.67266	2.32756	0.288997
DSD	Rhsim01G0136300-Rhsim04G0083300	0.184625	0.363595	0.507776
DSD	Rhsim01G0136700-Rhsim09G0140700	0.188385	3.8246	0.0492561
DSD	Rhsim01G0136900-Rhsim05G0099200	0.1131	0.173851	0.650557
DSD	Rhsim01G0137000-Rhsim04G0189400	0.457078	99	0.00461695
DSD	Rhsim01G0137600-Rhsim01G0164100	0.109784	0.320936	0.342075
DSD	Rhsim01G0137700-Rhsim01G0085000	0.205359	0.651045	0.31543
DSD	Rhsim01G0137800-Rhsim03G0101700	0.223761	2.65807	0.0841816
DSD	Rhsim01G0137900-Rhsim01G0151100	0.0739772	0.715285	0.103423
DSD	Rhsim01G0138200-Rhsim06G0241200	0.0899901	0.170724	0.527109
DSD	Rhsim01G0138800-Rhsim09G0091000	0.148597	0.277534	0.535419
DSD	Rhsim01G0138900-Rhsim01G0262600	0.965785	4.58846	0.210482
DSD	Rhsim01G0139000-Rhsim02G0113000	0.199403	0.458187	0.4352
DSD	Rhsim01G0139100-Rhsim02G0166900	0.0456005	0.0634473	0.718715
DSD	Rhsim01G0139300-RhsimUnG0247100	0.146705	4.35154	0.0337134
DSD	Rhsim01G0139500-Rhsim09G0009700	0.481441	1.51313	0.318175
DSD	Rhsim01G0139800-Rhsim03G0184300	0.300332	1.18606	0.253218
DSD	Rhsim01G0139900-Rhsim05G0115000	0.305213	0.685726	0.445095
DSD	Rhsim01G0140100-Rhsim02G0183700	0.793742	4.6004	0.172538
DSD	Rhsim01G0140300-Rhsim06G0045000	0.213413	3.24575	0.0657517
DSD	Rhsim01G0140400-Rhsim01G0051800	0.144365	0.198019	0.729043
DSD	Rhsim01G0140500-Rhsim13G0128000	0.21503	0.701888	0.306359
DSD	Rhsim01G0140800-RhsimUnG0074200	0.0516871	0.175003	0.295349
DSD	Rhsim01G0140900-Rhsim13G0118500	0.625668	4.30652	0.145284
DSD	Rhsim01G0141400-Rhsim12G0172200	0.291698	2.44098	0.1195
DSD	Rhsim01G0141700-Rhsim12G0049500	0.743173	1.8468	0.402412
DSD	Rhsim01G0141800-Rhsim10G0213500	0.558288	4.60708	0.12118
DSD	Rhsim01G0141900-RhsimUnG0094600	0.434921	2.8364	0.153335
DSD	Rhsim01G0142000-Rhsim02G0022000	0.463753	2.94162	0.157652
DSD	Rhsim01G0142300-RhsimUnG0097200	0.199271	0.424448	0.469484
DSD	Rhsim01G0142400-Rhsim08G0133400	0.0805508	0.139168	0.578801
DSD	Rhsim01G0142500-Rhsim08G0222200	0.258989	2.09585	0.123573
DSD	Rhsim01G0142600-Rhsim10G0126000	0.0921235	0.0998362	0.922746
DSD	Rhsim01G0142700-Rhsim13G0222200	0.191897	0.311728	0.615592
DSD	Rhsim01G0142900-Rhsim11G0050600	0.00441419	0.00172643	2.55683
DSD	Rhsim01G0143500-Rhsim07G0071900	0.535721	1.81908	0.294502
DSD	Rhsim01G0143900-RhsimUnG0112000	0.0984457	0.262258	0.375378
DSD	Rhsim01G0144000-Rhsim05G0166300	0.0465351	0.166569	0.279374
DSD	Rhsim01G0144100-Rhsim04G0153800	0.170119	0.446529	0.380981
DSD	Rhsim01G0144200-Rhsim13G0141100	0.601819	99	0.00607898
DSD	Rhsim01G0144300-Rhsim07G0207400	0.793004	2.78089	0.285162
DSD	Rhsim01G0144400-Rhsim11G0001800	0.0772937	0.0735129	1.05143
DSD	Rhsim01G0144600-Rhsim11G0010400	0.113833	2.74847	0.0414169
DSD	Rhsim01G0144700-Rhsim07G0177200	0.651211	3.63737	0.179033
DSD	Rhsim01G0144800-Rhsim05G0190600	0.216887	0.641301	0.338199
DSD	Rhsim01G0144900-Rhsim09G0123400	0.224755	0.486476	0.462008
DSD	Rhsim01G0145200-Rhsim05G0131800	0.463887	1.19212	0.389129
DSD	Rhsim01G0145500-Rhsim05G0049000	0.294004	4.37626	0.0671816
DSD	Rhsim01G0145600-Rhsim11G0143400	0.261027	2.32828	0.112111
DSD	Rhsim01G0145700-Rhsim10G0146400	0.135717	0.62689	0.216493
DSD	Rhsim01G0146200-Rhsim06G0092300	0.125997	0.176045	0.715707
DSD	Rhsim01G0146700-Rhsim09G0079300	0.365029	3.88169	0.0940386
DSD	Rhsim01G0147100-Rhsim03G0041600	0.673139	1.0725	0.627633
DSD	Rhsim01G0147200-Rhsim09G0036100	0.050389	0.0747303	0.674279
DSD	Rhsim01G0147800-Rhsim11G0039600	0.183003	0.168054	1.08895
DSD	Rhsim01G0147900-Rhsim08G0142800	0.168575	0.46943	0.359106
DSD	Rhsim01G0148100-Rhsim04G0061400	0.557462	4.76679	0.116947
DSD	Rhsim01G0148200-Rhsim03G0195100	0.125272	0.320216	0.39121
DSD	Rhsim01G0148400-RhsimUnG0236900	0.849038	3.13767	0.270595
DSD	Rhsim01G0148600-Rhsim07G0000700	0.37271	3.59081	0.103795
DSD	Rhsim01G0148800-Rhsim07G0151200	0.296462	3.68925	0.0803585
DSD	Rhsim01G0148900-Rhsim07G0151200	0.524142	1.89942	0.275948
DSD	Rhsim01G0149200-RhsimUnG0071600	0.366695	0.359888	1.01891
DSD	Rhsim01G0149500-Rhsim09G0192700	0.146767	3.03842	0.0483037
DSD	Rhsim01G0149600-Rhsim07G0162500	0.0328563	0.0643478	0.510606
DSD	Rhsim01G0149900-Rhsim07G0031200	0.23732	2.14552	0.110612
DSD	Rhsim01G0150100-Rhsim08G0151300	0.199251	0.32298	0.616915
DSD	Rhsim01G0150500-Rhsim06G0125800	0.308039	0.599076	0.514191
DSD	Rhsim01G0150600-Rhsim03G0061000	0.0336342	0.0526434	0.638907
DSD	Rhsim01G0150700-Rhsim11G0057000	0.0447164	0.120302	0.371703
DSD	Rhsim01G0151000-Rhsim09G0191300	0.247544	1.40851	0.175749
DSD	Rhsim01G0151100-Rhsim03G0101700	0.317667	0.886394	0.358381
DSD	Rhsim01G0151200-Rhsim03G0182300	0.138994	0.565162	0.245938
DSD	Rhsim01G0151300-Rhsim03G0101900	0.216676	1.70908	0.126779
DSD	Rhsim01G0151400-Rhsim05G0215700	0.0882878	0.135175	0.653138
DSD	Rhsim01G0151500-RhsimUnG0194200	0.280346	3.5682	0.0785678
DSD	Rhsim01G0151600-Rhsim01G0176100	0.38258	3.83908	0.0996541
DSD	Rhsim01G0151700-Rhsim12G0050700	0.213953	0.196857	1.08685
DSD	Rhsim01G0152000-Rhsim12G0208000	0.627566	4.19037	0.149764
DSD	Rhsim01G0152100-RhsimUnG0172500	0.395742	0.719059	0.550362
DSD	Rhsim01G0152200-Rhsim09G0171600	0.191994	3.19093	0.0601687
DSD	Rhsim01G0152300-Rhsim01G0113400	0.45667	0.865827	0.527438
DSD	Rhsim01G0152500-Rhsim01G0252000	0.11956	0.274933	0.434869
DSD	Rhsim01G0152600-Rhsim03G0064600	0.358256	4.38475	0.081705
DSD	Rhsim01G0152800-Rhsim03G0122200	0.137541	0.243736	0.564304
DSD	Rhsim01G0152900-Rhsim01G0113700	0.155698	0.348714	0.446493
DSD	Rhsim01G0153000-Rhsim08G0212200	0.831471	2.08373	0.399031
DSD	Rhsim01G0153200-Rhsim01G0282900	0.0546249	0.125015	0.436946
DSD	Rhsim01G0153400-Rhsim08G0185100	1.04148	1.53976	0.676392
DSD	Rhsim01G0153500-Rhsim02G0161600	0.110836	0.164011	0.675787
DSD	Rhsim01G0153600-Rhsim01G0159400	0.104018	0.10985	0.946913
DSD	Rhsim01G0153700-Rhsim09G0196800	0.278387	1.30471	0.213371
DSD	Rhsim01G0154200-Rhsim12G0187900	0.360231	0.881188	0.408802
DSD	Rhsim01G0154300-Rhsim01G0159500	0.0507245	0.0824446	0.615255
DSD	Rhsim01G0154400-Rhsim08G0148100	0.240768	2.3538	0.102289
DSD	Rhsim01G0154600-Rhsim04G0050300	0.758132	4.54779	0.166703
DSD	Rhsim01G0155300-Rhsim06G0120600	0.16115	0.203485	0.79195
DSD	Rhsim01G0155500-Rhsim06G0103400	0.0150208	0.042357	0.354624
DSD	Rhsim01G0155800-Rhsim12G0124900	0.0336817	0.0745156	0.452008
DSD	Rhsim01G0155900-Rhsim02G0095100	0.703604	4.0513	0.173674
DSD	Rhsim01G0156000-Rhsim06G0015900	0.0495406	0.0756547	0.654825
DSD	Rhsim01G0156300-Rhsim02G0107800	0.21773	0.146175	1.48952
DSD	Rhsim01G0156500-Rhsim13G0231700	0.159626	0.525471	0.303777
DSD	Rhsim01G0156600-Rhsim06G0055700	0.0640269	0.136376	0.469487
DSD	Rhsim01G0156700-Rhsim11G0057000	0.0634744	0.125878	0.504254
DSD	Rhsim01G0156800-Rhsim06G0111500	0.209776	0.308477	0.680038
DSD	Rhsim01G0157100-Rhsim05G0119400	0.145189	0.245156	0.592229
DSD	Rhsim01G0157200-Rhsim10G0131700	0.311527	0.508524	0.61261
DSD	Rhsim01G0157300-Rhsim06G0064600	0.338033	0.447927	0.754662
DSD	Rhsim01G0157400-Rhsim06G0064600	0.338033	0.447927	0.754662
DSD	Rhsim01G0157900-RhsimUnG0169700	0.0615532	0.0813519	0.756629
DSD	Rhsim01G0158000-RhsimUnG0169600	0.0803552	0.110113	0.729755
DSD	Rhsim01G0158100-Rhsim02G0108800	0.106429	0.176552	0.602821
DSD	Rhsim01G0158200-Rhsim05G0124100	0.175487	0.315016	0.557072
DSD	Rhsim01G0158500-Rhsim08G0140200	0.3191	3.49852	0.0912102
DSD	Rhsim01G0158600-Rhsim11G0018000	0.327194	1.10586	0.295872
DSD	Rhsim01G0158700-Rhsim02G0156300	0.103737	0.873288	0.118789
DSD	Rhsim01G0158900-Rhsim01G0079200	0.0274622	0.0424343	0.64717
DSD	Rhsim01G0159100-Rhsim11G0028400	0.395657	4.07839	0.097013
DSD	Rhsim01G0159400-Rhsim02G0127400	0.412396	1.11808	0.368843
DSD	Rhsim01G0159500-Rhsim10G0115800	0.283914	0.409416	0.693461
DSD	Rhsim01G0159600-Rhsim02G0161600	0.11239	0.129392	0.8686
DSD	Rhsim01G0159800-Rhsim09G0198600	0.744337	2.75354	0.270321
DSD	Rhsim01G0159900-Rhsim09G0056800	0.0932353	0.0671431	1.38861
DSD	Rhsim01G0160000-Rhsim06G0035800	0.818216	2.40624	0.340039
DSD	Rhsim01G0160100-Rhsim06G0086700	0.187482	0.230023	0.815059
DSD	Rhsim01G0160200-Rhsim05G0116800	0.256594	0.642869	0.39914
DSD	Rhsim01G0160300-Rhsim02G0178700	0.218746	0.334489	0.653973
DSD	Rhsim01G0160400-RhsimUnG0031200	0.300582	2.35149	0.127826
DSD	Rhsim01G0160700-Rhsim09G0133900	0.0971029	0.216818	0.447855
DSD	Rhsim01G0161000-Rhsim04G0130100	0.0316187	0.0868845	0.363916
DSD	Rhsim01G0161100-Rhsim13G0204900	0.551795	3.62275	0.152314
DSD	Rhsim01G0161300-Rhsim09G0062700	0.213902	0.2764	0.773885
DSD	Rhsim01G0161400-RhsimUnG0189300	0.000533055	0.00158579	0.336144
DSD	Rhsim01G0161600-Rhsim07G0145100	0.276851	3.9789	0.0695797
DSD	Rhsim01G0161700-RhsimUnG0010200	0.0219769	0.09063	0.24249
DSD	Rhsim01G0161800-Rhsim04G0134400	0.839584	3.96845	0.211565
DSD	Rhsim01G0162100-Rhsim02G0177900	0.10564	0.275468	0.383492
DSD	Rhsim01G0162300-Rhsim11G0109000	0.476925	1.29392	0.368589
DSD	Rhsim01G0162400-Rhsim04G0237300	0.129703	0.235875	0.54988
DSD	Rhsim01G0162500-Rhsim04G0237300	0.166903	0.254229	0.656506
DSD	Rhsim01G0162700-Rhsim09G0059600	0.12471	0.171008	0.729264
DSD	Rhsim01G0162800-Rhsim09G0059600	0.136281	0.231808	0.587905
DSD	Rhsim01G0163100-Rhsim05G0135300	0.0567648	0.116512	0.487203
DSD	Rhsim01G0163200-Rhsim11G0049300	0.13237	0.20419	0.648269
DSD	Rhsim01G0163300-Rhsim01G0190400	0.0103729	0.0390205	0.265831
DSD	Rhsim01G0163400-Rhsim02G0050400	0.140861	0.818229	0.172154
DSD	Rhsim01G0163500-Rhsim04G0055800	0.226723	1.57987	0.143507
DSD	Rhsim01G0163600-Rhsim09G0062200	0.288671	0.658837	0.438153
DSD	Rhsim01G0163700-Rhsim01G0218000	0.359118	3.78731	0.0948212
DSD	Rhsim01G0163800-Rhsim13G0137500	0.113773	0.466011	0.244143
DSD	Rhsim01G0163900-RhsimUnG0204100	0.433645	3.12348	0.138834
DSD	Rhsim01G0164000-Rhsim06G0236200	0.146505	0.326761	0.448355
DSD	Rhsim01G0164100-Rhsim10G0117400	0.147837	0.700202	0.211135
DSD	Rhsim01G0164200-Rhsim10G0189800	0.392593	4.61495	0.0850699
DSD	Rhsim01G0164300-Rhsim01G0104600	0.0150366	0.028188	0.53344
DSD	Rhsim01G0164600-Rhsim02G0083800	0.269716	0.382357	0.705404
DSD	Rhsim01G0164700-Rhsim09G0200300	0.510582	1.66781	0.306139
DSD	Rhsim01G0165000-Rhsim07G0011700	0.283989	0.676286	0.419924
DSD	Rhsim01G0165100-Rhsim06G0017100	0.059968	0.0902093	0.664765
DSD	Rhsim01G0165200-Rhsim01G0209600	0.647957	3.74047	0.173229
DSD	Rhsim01G0165400-Rhsim12G0138500	0.0420085	0.0728394	0.576727
DSD	Rhsim01G0165600-Rhsim04G0100600	0.309778	5.13423	0.0603359
DSD	Rhsim01G0165700-RhsimUnG0177700	0.00132318	0.00220095	0.601187
DSD	Rhsim01G0166200-Rhsim02G0236600	0.358297	3.70979	0.0965814
DSD	Rhsim01G0166800-Rhsim02G0094500	0.0247213	0.137707	0.179521
DSD	Rhsim01G0167100-RhsimUnG0016700	0.0946261	0.232072	0.407745
DSD	Rhsim01G0167200-Rhsim06G0103400	0.29054	4.52999	0.064137
DSD	Rhsim01G0167400-RhsimUnG0136200	0.367141	1.14629	0.320286
DSD	Rhsim01G0167700-RhsimUnG0240100	0.0574179	0.183688	0.312583
DSD	Rhsim01G0167800-Rhsim10G0103300	0.162711	0.45696	0.356074
DSD	Rhsim01G0167900-Rhsim09G0039700	0.0991362	0.484827	0.204477
DSD	Rhsim01G0168100-Rhsim02G0124100	0.0529906	0.164764	0.321614
DSD	Rhsim01G0168200-Rhsim06G0243400	0.529827	3.87418	0.136758
DSD	Rhsim01G0168600-Rhsim03G0199000	0.0775051	0.146697	0.528335
DSD	Rhsim01G0168700-Rhsim02G0192700	0.305606	3.43005	0.0890966
DSD	Rhsim01G0168800-Rhsim06G0114000	0.471197	1.44458	0.326182
DSD	Rhsim01G0168900-Rhsim04G0171700	0.573942	3.7275	0.153975
DSD	Rhsim01G0169100-Rhsim12G0109000	0.555517	4.25102	0.130679
DSD	Rhsim01G0169400-Rhsim07G0029700	0.0366255	0.0600408	0.61001
DSD	Rhsim01G0169500-Rhsim02G0121400	0.1803	0.339319	0.53136
DSD	Rhsim01G0169700-Rhsim02G0102300	0.140072	0.232193	0.60326
DSD	Rhsim01G0169800-Rhsim12G0090800	0.110082	0.212999	0.516819
DSD	Rhsim01G0169900-Rhsim11G0017800	0.469684	3.99336	0.117616
DSD	Rhsim01G0170000-Rhsim02G0134500	0.103671	0.590784	0.17548
DSD	Rhsim01G0170100-Rhsim10G0074100	0.224867	0.520161	0.432303
DSD	Rhsim01G0170300-Rhsim07G0069100	0.171246	0.331011	0.517344
DSD	Rhsim01G0170600-Rhsim07G0083700	0.515125	1.81054	0.284514
DSD	Rhsim01G0171000-Rhsim10G0059000	0.340605	1.47256	0.231301
DSD	Rhsim01G0171100-Rhsim08G0197500	0.553018	3.64052	0.151906
DSD	Rhsim01G0171200-Rhsim06G0025600	0.570109	3.32232	0.1716
DSD	Rhsim01G0171300-Rhsim01G0247500	0.755088	3.82769	0.19727
DSD	Rhsim01G0171700-Rhsim07G0092100	0.514435	4.71051	0.10921
DSD	Rhsim01G0171800-Rhsim03G0200400	0.33652	1.67782	0.20057
DSD	Rhsim01G0171900-RhsimUnG0236900	0.469395	4.37918	0.107188
DSD	Rhsim01G0172200-Rhsim02G0230200	0.416142	0.70877	0.587132
DSD	Rhsim01G0172300-Rhsim02G0205200	0.925629	4.79025	0.193232
DSD	Rhsim01G0172400-Rhsim13G0055900	0.66957	4.21391	0.158895
DSD	Rhsim01G0172700-Rhsim07G0081700	0.300574	1.48975	0.201761
DSD	Rhsim01G0172900-Rhsim04G0222700	0.0228514	0.0635845	0.359387
DSD	Rhsim01G0173000-Rhsim11G0019000	0.10684	0.147608	0.723808
DSD	Rhsim01G0173300-Rhsim08G0044600	0.28253	0.881327	0.320573
DSD	Rhsim01G0173400-Rhsim11G0033200	0.203641	0.27337	0.744929
DSD	Rhsim01G0173900-RhsimUnG0143000	0.0129427	0.0488523	0.264935
DSD	Rhsim01G0174000-RhsimUnG0142900	0.0209151	0.0262567	0.796561
DSD	Rhsim01G0174200-Rhsim11G0146500	0.160364	0.49013	0.327186
DSD	Rhsim01G0174400-Rhsim03G0165200	0.32209	1.02574	0.314007
DSD	Rhsim01G0174500-Rhsim06G0095100	0.212832	4.40287	0.0483394
DSD	Rhsim01G0174900-Rhsim06G0088300	0.136115	0.136832	0.994758
DSD	Rhsim01G0175100-Rhsim02G0217100	0.158112	3.92189	0.0403152
DSD	Rhsim01G0175200-Rhsim02G0238600	0.0770984	0.29233	0.263737
DSD	Rhsim01G0175300-Rhsim05G0219300	0.223558	0.294852	0.758204
DSD	Rhsim01G0175900-Rhsim10G0105300	0.370074	0.519935	0.71177
DSD	Rhsim01G0176100-Rhsim09G0196200	0.304948	3.79611	0.0803316
DSD	Rhsim01G0176200-Rhsim13G0089100	0.253104	4.98045	0.0508195
DSD	Rhsim01G0176300-Rhsim02G0032200	0.78979	4.94501	0.159715
DSD	Rhsim01G0176900-Rhsim12G0214700	0.498756	2.14228	0.232816
DSD	Rhsim01G0177000-Rhsim02G0151000	0.0480207	0.136602	0.351537
DSD	Rhsim01G0177100-Rhsim02G0151000	0.373816	1.19678	0.312351
DSD	Rhsim01G0177300-Rhsim07G0077900	0.455407	3.67336	0.123976
DSD	Rhsim01G0177800-Rhsim07G0160800	0.0873559	0.249765	0.349753
DSD	Rhsim01G0177900-Rhsim04G0171600	0.175796	0.251375	0.699337
DSD	Rhsim01G0178000-RhsimUnG0134200	0.0580018	0.102376	0.566557
DSD	Rhsim01G0178300-Rhsim02G0209300	0.204893	0.171078	1.19765
DSD	Rhsim01G0178700-Rhsim03G0023700	0.239493	0.383878	0.623878
DSD	Rhsim01G0178800-Rhsim04G0054900	0.0891729	0.208061	0.428589
DSD	Rhsim01G0178900-Rhsim04G0055300	0.0831745	0.266394	0.312223
DSD	Rhsim01G0179100-Rhsim03G0074600	0.337605	4.22295	0.0799454
DSD	Rhsim01G0179400-RhsimUnG0213400	0.296602	2.7712	0.10703
DSD	Rhsim01G0179600-Rhsim06G0106100	0.0385011	0.163517	0.235456
DSD	Rhsim01G0179800-Rhsim01G0133900	0.0575719	0.0774049	0.743776
DSD	Rhsim01G0179900-Rhsim07G0076800	0.338293	3.9649	0.0853219
DSD	Rhsim01G0180000-Rhsim11G0034200	0.0253391	0.0524868	0.482771
DSD	Rhsim01G0180100-Rhsim10G0191400	0.554176	3.94323	0.140539
DSD	Rhsim01G0180300-Rhsim04G0172200	0.712571	2.01793	0.35312
DSD	Rhsim01G0180700-Rhsim13G0195500	0.616654	1.31951	0.467337
DSD	Rhsim01G0180800-Rhsim01G0192700	0.134751	0.211301	0.637719
DSD	Rhsim01G0181200-Rhsim09G0055600	0.640428	4.11856	0.155498
DSD	Rhsim01G0181300-Rhsim08G0223600	0.54847	2.28054	0.2405
DSD	Rhsim01G0182400-Rhsim13G0080100	0.693815	4.69084	0.147908
DSD	Rhsim01G0182800-Rhsim02G0014700	0.312067	0.947163	0.329475
DSD	Rhsim01G0183100-Rhsim09G0005600	0.602993	4.58942	0.131387
DSD	Rhsim01G0183200-Rhsim09G0067300	0.69599	0.787648	0.88363
DSD	Rhsim01G0183500-Rhsim06G0212400	0.0879524	1.94134	0.0453049
DSD	Rhsim01G0183600-Rhsim07G0158800	0.0728827	0.0988683	0.737169
DSD	Rhsim01G0184100-RhsimUnG0224800	0.340182	0.255432	1.33179
DSD	Rhsim01G0184400-Rhsim03G0001700	0.20512	1.43135	0.143305
DSD	Rhsim01G0184500-Rhsim08G0068500	0.0513353	4.33699	0.0118366
DSD	Rhsim01G0184600-Rhsim12G0000100	0.691878	4.07411	0.169823
DSD	Rhsim01G0184700-Rhsim13G0101100	0.636649	3.93839	0.161652
DSD	Rhsim01G0184800-Rhsim13G0101100	0.729275	4.42733	0.164721
DSD	Rhsim01G0184900-Rhsim06G0234700	0.51323	3.47765	0.14758
DSD	Rhsim01G0185500-Rhsim07G0033400	0.610515	1.72342	0.354246
DSD	Rhsim01G0185600-Rhsim07G0049500	0.421986	2.17285	0.194209
DSD	Rhsim01G0185700-Rhsim02G0199300	0.54573	4.32721	0.126116
DSD	Rhsim01G0186000-Rhsim02G0034500	0.0551717	0.132168	0.417437
DSD	Rhsim01G0186200-Rhsim03G0031300	0.46248	4.50545	0.102649
DSD	Rhsim01G0187000-Rhsim07G0050700	0.522154	2.13669	0.244376
DSD	Rhsim01G0188000-Rhsim11G0143900	0.240917	0.522249	0.461307
DSD	Rhsim01G0189100-Rhsim04G0197700	0.0703147	0.092573	0.759559
DSD	Rhsim01G0189200-Rhsim04G0097600	0.303755	1.4843	0.204646
DSD	Rhsim01G0189400-Rhsim04G0098100	0.14781	3.39283	0.0435654
DSD	Rhsim01G0189600-Rhsim01G0272000	0.723471	3.7052	0.195258
DSD	Rhsim01G0189700-Rhsim07G0101100	0.639896	4.2637	0.15008
DSD	Rhsim01G0190300-Rhsim01G0194600	0.0899293	0.562228	0.159952
DSD	Rhsim01G0190700-Rhsim01G0194600	0.0876369	0.408761	0.214396
DSD	Rhsim01G0190900-Rhsim03G0101100	0.456777	3.49761	0.130597
DSD	Rhsim01G0191400-Rhsim01G0235900	0.85817	4.42396	0.193982
DSD	Rhsim01G0191600-Rhsim05G0103900	0.489298	2.22322	0.220086
DSD	Rhsim01G0191700-Rhsim07G0055800	0.255807	2.03572	0.12566
DSD	Rhsim01G0193300-Rhsim12G0119200	0.393215	3.57945	0.109853
DSD	Rhsim01G0193400-RhsimUnG0131400	0.0131167	0.0320337	0.409465
DSD	Rhsim01G0194100-Rhsim13G0075600	0.2499	0.355894	0.702176
DSD	Rhsim01G0194300-Rhsim09G0200100	0.654682	3.59594	0.182061
DSD	Rhsim01G0194700-Rhsim09G0198600	0.733134	4.08125	0.179635
DSD	Rhsim01G0194800-Rhsim02G0210700	0.10456	0.590021	0.177214
DSD	Rhsim01G0194900-Rhsim11G0068500	0.0673434	0.191085	0.352426
DSD	Rhsim01G0195000-Rhsim02G0209200	0.268999	0.976825	0.275381
DSD	Rhsim01G0195400-Rhsim05G0206000	0.46203	2.03894	0.226603
DSD	Rhsim01G0195600-Rhsim07G0210600	0.299694	4.24319	0.0706293
DSD	Rhsim01G0195700-Rhsim06G0132900	0.502397	4.58059	0.10968
DSD	Rhsim01G0195900-Rhsim04G0111300	0.304667	0.718225	0.424194
DSD	Rhsim01G0196100-Rhsim13G0202400	0.225106	0.971664	0.231671
DSD	Rhsim01G0196500-Rhsim11G0193200	0.683655	3.53331	0.193488
DSD	Rhsim01G0196600-RhsimUnG0073800	0.0996582	2.89597	0.0344128
DSD	Rhsim01G0197000-Rhsim05G0108700	0.450117	2.92333	0.153974
DSD	Rhsim01G0197100-Rhsim04G0168400	0.666137	2.99029	0.222767
DSD	Rhsim01G0197500-RhsimUnG0001700	0.962873	1.50541	0.639608
DSD	Rhsim01G0197900-Rhsim03G0166400	0.854249	4.91263	0.173889
DSD	Rhsim01G0198200-Rhsim05G0178300	0.0897445	2.07881	0.0431711
DSD	Rhsim01G0198400-Rhsim04G0246800	0.648125	5.00651	0.129456
DSD	Rhsim01G0198500-Rhsim08G0038300	0.0623757	0.16566	0.376528
DSD	Rhsim01G0198800-Rhsim11G0021600	0.434449	1.70335	0.255056
DSD	Rhsim01G0198900-Rhsim02G0021100	0.684254	4.14552	0.165058
DSD	Rhsim01G0199300-Rhsim09G0146400	0.297028	3.15273	0.0942129
DSD	Rhsim01G0199400-Rhsim07G0104100	0.322579	3.55034	0.0908585
DSD	Rhsim01G0199500-Rhsim02G0210000	0.00530623	0.0332491	0.15959
DSD	Rhsim01G0200100-Rhsim01G0212700	0.0212235	0.0265749	0.79863
DSD	Rhsim01G0200600-Rhsim11G0042700	0.6361	4.21382	0.150956
DSD	Rhsim01G0200700-Rhsim13G0018600	0.25856	4.89315	0.0528412
DSD	Rhsim01G0200900-Rhsim01G0274700	0.777231	3.99777	0.194416
DSD	Rhsim01G0201100-Rhsim07G0079500	0.685157	4.61802	0.148366
DSD	Rhsim01G0201400-Rhsim08G0146300	0.796981	4.1363	0.19268
DSD	Rhsim01G0201600-Rhsim13G0169800	0.804289	4.13435	0.194538
DSD	Rhsim01G0201800-Rhsim03G0011700	0.478129	4.5677	0.104676
DSD	Rhsim01G0202000-Rhsim06G0022000	0.471054	4.17864	0.112729
DSD	Rhsim01G0202200-Rhsim13G0000600	0.0813763	2.67932	0.030372
DSD	Rhsim01G0202500-Rhsim03G0217100	0.318808	4.23353	0.0753055
DSD	Rhsim01G0202800-Rhsim04G0143100	0.64394	1.11501	0.57752
DSD	Rhsim01G0202900-Rhsim01G0204800	0.898405	4.13606	0.217213
DSD	Rhsim01G0203500-Rhsim09G0193500	0.0773419	0.237117	0.326176
DSD	Rhsim01G0204200-Rhsim12G0064900	0.361869	1.73814	0.208194
DSD	Rhsim01G0204400-Rhsim09G0051700	0.870607	2.04296	0.42615
DSD	Rhsim01G0204900-Rhsim06G0085800	0.644513	3.46324	0.186101
DSD	Rhsim01G0205600-Rhsim12G0139500	0.386048	3.49855	0.110345
DSD	Rhsim01G0205800-Rhsim03G0012200	0.26509	3.86698	0.0685522
DSD	Rhsim01G0205900-Rhsim10G0066200	0.153221	0.229277	0.668279
DSD	Rhsim01G0206400-Rhsim08G0189200	0.473242	4.33625	0.109136
DSD	Rhsim01G0206500-Rhsim05G0129100	0.294397	4.51279	0.0652361
DSD	Rhsim01G0206700-Rhsim09G0063600	0.0929015	0.266654	0.348397
DSD	Rhsim01G0206800-Rhsim09G0063600	0.0524911	0.076094	0.689819
DSD	Rhsim01G0207400-Rhsim04G0243300	0.476634	1.65605	0.287813
DSD	Rhsim01G0207700-Rhsim13G0177900	0.654029	3.9516	0.16551
DSD	Rhsim01G0207800-Rhsim09G0197100	0.67509	3.42611	0.197043
DSD	Rhsim01G0207900-Rhsim04G0161400	0.447048	0.7068	0.632496
DSD	Rhsim01G0208000-Rhsim04G0161500	0.139153	0.566446	0.245661
DSD	Rhsim01G0208100-Rhsim03G0107900	0.1287	1.95723	0.0657566
DSD	Rhsim01G0208600-Rhsim13G0105400	0.197886	0.70162	0.282041
DSD	Rhsim01G0209100-Rhsim04G0188100	0.382593	4.94012	0.0774462
DSD	Rhsim01G0209700-Rhsim08G0106800	0.22636	0.665412	0.340181
DSD	Rhsim01G0209900-Rhsim08G0106800	0.281296	0.573778	0.490252
DSD	Rhsim01G0210000-Rhsim08G0106800	0.234412	0.499233	0.469544
DSD	Rhsim01G0210600-Rhsim04G0215500	0.279079	2.36656	0.117926
DSD	Rhsim01G0210800-Rhsim04G0140900	0.124613	4.15927	0.0299603
DSD	Rhsim01G0211000-Rhsim13G0086900	0.539293	4.29116	0.125676
DSD	Rhsim01G0211200-Rhsim12G0181200	0.613039	4.2591	0.143936
DSD	Rhsim01G0211300-Rhsim11G0028000	0.304335	0.266707	1.14109
DSD	Rhsim01G0212200-Rhsim04G0144300	0.494509	2.74268	0.180301
DSD	Rhsim01G0212400-Rhsim04G0144400	0.255105	1.21919	0.209242
DSD	Rhsim01G0212500-Rhsim03G0238800	0.0887853	0.192144	0.462078
DSD	Rhsim01G0212700-Rhsim06G0175400	0.0333483	0.0471608	0.707119
DSD	Rhsim01G0213000-Rhsim04G0165200	0.0285221	0.0668946	0.426374
DSD	Rhsim01G0214100-Rhsim08G0147200	0.0541223	0.143293	0.377705
DSD	Rhsim01G0214300-Rhsim12G0139400	0.330748	3.68109	0.0898507
DSD	Rhsim01G0214500-Rhsim08G0106800	0.324756	1.04947	0.309447
DSD	Rhsim01G0214700-Rhsim04G0144900	0.186712	1.57705	0.118393
DSD	Rhsim01G0214800-Rhsim12G0209300	0.72867	4.33378	0.168137
DSD	Rhsim01G0214900-Rhsim05G0197300	0.52109	4.33669	0.120158
DSD	Rhsim01G0215100-Rhsim03G0031200	0.396901	3.90357	0.101677
DSD	Rhsim01G0215700-Rhsim03G0069200	0.833409	4.48881	0.185664
DSD	Rhsim01G0216000-Rhsim01G0223400	0.406532	0.672971	0.604086
DSD	Rhsim01G0216100-Rhsim08G0226600	0.210562	4.81738	0.0437089
DSD	Rhsim01G0216800-Rhsim10G0000800	0.504087	4.20932	0.119755
DSD	Rhsim01G0216900-Rhsim03G0120800	0.188667	1.32036	0.142891
DSD	Rhsim01G0217500-Rhsim05G0226400	0.955973	2.18498	0.437521
DSD	Rhsim01G0217600-Rhsim12G0061500	0.388917	4.09303	0.0950195
DSD	Rhsim01G0218000-Rhsim05G0182300	0.203183	2.94901	0.0688989
DSD	Rhsim01G0218200-Rhsim03G0114700	0.065303	0.204546	0.319258
DSD	Rhsim01G0218300-RhsimUnG0051500	0.0637621	0.0635256	1.00372
DSD	Rhsim01G0219000-Rhsim08G0155800	0.147157	0.34838	0.422403
DSD	Rhsim01G0219200-Rhsim11G0094000	0.682946	2.16922	0.314834
DSD	Rhsim01G0220200-Rhsim08G0250900	0.0202476	0.149415	0.135513
DSD	Rhsim01G0220600-RhsimUnG0014200	0.0450944	0.157826	0.285722
DSD	Rhsim01G0220900-RhsimUnG0117900	0.280134	1.22742	0.22823
DSD	Rhsim01G0221000-Rhsim04G0151300	0.0159877	2.47317	0.00646443
DSD	Rhsim01G0221300-Rhsim05G0070000	0.270349	4.78591	0.0564884
DSD	Rhsim01G0221400-Rhsim05G0052400	0.437575	2.03106	0.215442
DSD	Rhsim01G0221500-Rhsim07G0011800	0.228979	4.15567	0.0551003
DSD	Rhsim01G0221700-Rhsim01G0106900	0.636974	0.897202	0.709957
DSD	Rhsim01G0222800-Rhsim07G0011800	0.165757	4.15062	0.0399355
DSD	Rhsim01G0223000-Rhsim07G0024500	0.825699	3.8943	0.212028
DSD	Rhsim01G0223100-Rhsim07G0088300	0.328619	4.31018	0.0762427
DSD	Rhsim01G0223400-RhsimUnG0121200	0.422566	1.46147	0.289137
DSD	Rhsim01G0223700-Rhsim07G0088500	0.549583	3.63904	0.151024
DSD	Rhsim01G0224100-Rhsim05G0001700	0.878211	4.0312	0.217854
DSD	Rhsim01G0224200-Rhsim11G0129000	0.549223	1.69215	0.324572
DSD	Rhsim01G0224400-Rhsim10G0167900	0.312759	4.46577	0.0700347
DSD	Rhsim01G0225100-Rhsim11G0143700	0.268531	0.358085	0.749909
DSD	Rhsim01G0225400-Rhsim10G0177300	0.440462	3.906	0.112765
DSD	Rhsim01G0226000-Rhsim05G0213300	0.0462143	0.165558	0.279144
DSD	Rhsim01G0226500-Rhsim12G0037800	0.454467	4.42976	0.102594
DSD	Rhsim01G0227300-Rhsim01G0161900	0.684107	4.07107	0.168041
DSD	Rhsim01G0227400-Rhsim01G0274900	0.968213	2.64789	0.365655
DSD	Rhsim01G0227500-Rhsim02G0005200	0.838232	1.13648	0.737567
DSD	Rhsim01G0227700-Rhsim09G0206800	0.346439	4.32592	0.0800845
DSD	Rhsim01G0227800-RhsimUnG0090700	0.0290403	0.0548399	0.529546
DSD	Rhsim01G0228400-Rhsim07G0034200	0.50462	4.60296	0.10963
DSD	Rhsim01G0230400-Rhsim07G0028200	0.313964	1.66172	0.188939
DSD	Rhsim01G0230900-Rhsim04G0013500	0.335067	2.25448	0.148623
DSD	Rhsim01G0231300-Rhsim03G0060900	0.126456	0.396777	0.318709
DSD	Rhsim01G0231500-Rhsim06G0015700	0.22978	0.25686	0.894573
DSD	Rhsim01G0231900-Rhsim03G0000200	0.0835659	0.215103	0.388493
DSD	Rhsim01G0232100-Rhsim03G0000200	0.0733459	0.0892312	0.821977
DSD	Rhsim01G0232200-Rhsim03G0000300	0.531866	1.23585	0.430364
DSD	Rhsim01G0232500-Rhsim07G0027600	0.548077	3.85386	0.142215
DSD	Rhsim01G0232600-Rhsim05G0196200	0.450227	3.77534	0.119255
DSD	Rhsim01G0233400-Rhsim06G0205000	0.550926	3.20392	0.171954
DSD	Rhsim01G0234900-Rhsim12G0140100	0.150292	0.357328	0.420599
DSD	Rhsim01G0235300-Rhsim13G0155300	0.189283	0.302067	0.626624
DSD	Rhsim01G0235500-Rhsim13G0071600	0.0842781	1.57705	0.0534404
DSD	Rhsim01G0235600-Rhsim07G0014000	0.19095	2.39416	0.0797564
DSD	Rhsim01G0236200-Rhsim11G0089600	0.746111	3.8118	0.195737
DSD	Rhsim01G0236300-Rhsim09G0132500	0.212446	4.30345	0.0493665
DSD	Rhsim01G0236500-Rhsim08G0222300	0.255441	3.98789	0.064054
DSD	Rhsim01G0237100-Rhsim09G0119900	0.95878	4.93328	0.194349
DSD	Rhsim01G0237200-Rhsim02G0120400	0.229507	4.4714	0.0513277
DSD	Rhsim01G0237500-Rhsim13G0157700	0.599239	3.97985	0.150568
DSD	Rhsim01G0237800-Rhsim03G0138200	0.31118	0.551894	0.563841
DSD	Rhsim01G0238600-Rhsim07G0041900	0.015766	0.0720592	0.218792
DSD	Rhsim01G0238900-Rhsim03G0071900	0.458612	0.829935	0.552588
DSD	Rhsim01G0239500-Rhsim05G0222200	0.238886	3.33551	0.0716189
DSD	Rhsim01G0240100-RhsimUnG0206200	0.421829	4.04312	0.104333
DSD	Rhsim01G0240200-Rhsim03G0266200	0.493834	3.43636	0.143708
DSD	Rhsim01G0242100-Rhsim09G0184100	0.201263	1.39365	0.144414
DSD	Rhsim01G0243100-Rhsim04G0121900	0.386705	1.72678	0.223946
DSD	Rhsim01G0243300-Rhsim01G0284900	0.468503	1.74198	0.268948
DSD	Rhsim01G0244500-Rhsim07G0229600	0.534003	3.73077	0.143135
DSD	Rhsim01G0244600-Rhsim05G0233800	0.245368	2.51795	0.0974475
DSD	Rhsim01G0246300-Rhsim11G0070500	0.487657	4.36335	0.111762
DSD	Rhsim01G0246400-Rhsim02G0255500	0.134355	1.36073	0.0987375
DSD	Rhsim01G0246700-RhsimUnG0138300	0.859757	3.74343	0.229671
DSD	Rhsim01G0246900-Rhsim09G0007500	0.353729	1.34404	0.263183
DSD	Rhsim01G0247200-Rhsim02G0086400	0.430747	1.93284	0.222856
DSD	Rhsim01G0247300-Rhsim10G0008400	0.0311881	0.057325	0.544058
DSD	Rhsim01G0247400-Rhsim10G0105200	0.505559	4.46769	0.113159
DSD	Rhsim01G0248300-RhsimUnG0254900	0.488436	3.11462	0.156821
DSD	Rhsim01G0248600-Rhsim05G0076600	0.487542	1.98273	0.245894
DSD	Rhsim01G0249200-Rhsim02G0096000	0.678223	4.33728	0.156371
DSD	Rhsim01G0250000-Rhsim13G0092700	0.71836	4.14569	0.173279
DSD	Rhsim01G0251600-Rhsim12G0168300	0.309927	0.814889	0.38033
DSD	Rhsim01G0251700-Rhsim11G0187200	0.237382	1.89415	0.125324
DSD	Rhsim01G0252800-Rhsim13G0047700	0.315427	0.583742	0.540353
DSD	Rhsim01G0252900-Rhsim13G0047800	0.0915251	0.972908	0.0940737
DSD	Rhsim01G0253000-Rhsim13G0047800	0.199446	0.978483	0.203832
DSD	Rhsim01G0253400-Rhsim13G0048000	0.261238	0.816704	0.319869
DSD	Rhsim01G0254600-Rhsim13G0234900	0.298192	4.54554	0.0656011
DSD	Rhsim01G0254700-Rhsim01G0282900	0.536883	4.58365	0.11713
DSD	Rhsim01G0255100-Rhsim09G0082700	0.654635	3.76428	0.173907
DSD	Rhsim01G0255200-Rhsim09G0057400	0.173399	1.67486	0.10353
DSD	Rhsim01G0255300-Rhsim04G0050200	0.620008	3.54426	0.174933
DSD	Rhsim01G0255800-Rhsim05G0232800	0.381079	4.50899	0.0845154
DSD	Rhsim01G0255900-Rhsim07G0155800	0.362031	4.06283	0.0891081
DSD	Rhsim01G0256500-Rhsim04G0019800	0.727279	4.28324	0.169796
DSD	Rhsim01G0257300-Rhsim09G0051700	0.146974	0.733857	0.200275
DSD	Rhsim01G0257400-Rhsim09G0051600	0.211557	1.30804	0.161736
DSD	Rhsim01G0257700-Rhsim11G0065600	0.490136	3.96107	0.123738
DSD	Rhsim01G0258000-Rhsim04G0121900	1.01005	4.24525	0.237926
DSD	Rhsim01G0258600-Rhsim05G0186600	0.767042	4.78255	0.160383
DSD	Rhsim01G0258700-Rhsim01G0283700	0.702897	4.12602	0.170357
DSD	Rhsim01G0258800-Rhsim10G0019000	0.576916	3.03952	0.189805
DSD	Rhsim01G0259000-Rhsim09G0044500	0.20653	1.9568	0.105545
DSD	Rhsim01G0259500-RhsimUnG0133400	0.304581	3.45788	0.0880831
DSD	Rhsim01G0260100-Rhsim03G0173100	0.578251	4.31874	0.133893
DSD	Rhsim01G0260200-Rhsim03G0173400	0.546937	2.14183	0.255359
DSD	Rhsim01G0260400-Rhsim03G0165900	0.511808	4.92959	0.103824
DSD	Rhsim01G0260500-Rhsim04G0171300	0.288168	1.86155	0.1548
DSD	Rhsim01G0260800-Rhsim04G0181900	0.976173	2.12437	0.459511
DSD	Rhsim01G0261000-Rhsim13G0039700	0.274145	1.00349	0.273191
DSD	Rhsim01G0261100-Rhsim04G0173100	0.30226	3.49176	0.0865637
DSD	Rhsim01G0261200-Rhsim09G0133600	0.434596	1.62161	0.268003
DSD	Rhsim01G0261400-Rhsim13G0118700	0.582045	4.60111	0.126501
DSD	Rhsim01G0261500-Rhsim06G0171300	0.437052	3.71297	0.11771
DSD	Rhsim01G0262200-Rhsim09G0189100	0.411004	1.51745	0.270851
DSD	Rhsim01G0262300-RhsimUnG0037800	0.384887	3.9299	0.097938
DSD	Rhsim01G0262600-Rhsim08G0096400	0.512173	4.76001	0.107599
DSD	Rhsim01G0263000-Rhsim03G0221900	0.574839	4.1621	0.138113
DSD	Rhsim01G0264200-Rhsim06G0153300	0.522686	3.7596	0.139027
DSD	Rhsim01G0264300-Rhsim02G0037300	0.212433	2.1206	0.100176
DSD	Rhsim01G0264400-Rhsim02G0037200	0.0612276	1.30737	0.0468325
DSD	Rhsim01G0265100-Rhsim08G0027600	0.240658	1.88725	0.127518
DSD	Rhsim01G0265200-Rhsim07G0080100	0.82437	4.51864	0.182438
DSD	Rhsim01G0266000-Rhsim04G0228100	0.922741	4.28448	0.215368
DSD	Rhsim01G0266100-Rhsim07G0027100	0.421832	3.7096	0.113714
DSD	Rhsim01G0266300-Rhsim13G0009500	0.604655	4.39344	0.137627
DSD	Rhsim01G0266500-Rhsim08G0153900	0.101527	0.296666	0.342228
DSD	Rhsim01G0266600-Rhsim13G0119600	0.0360061	0.0866717	0.41543
DSD	Rhsim01G0266900-Rhsim04G0189000	0.533525	1.84529	0.289129
DSD	Rhsim01G0267000-Rhsim04G0093800	0.82573	3.96404	0.208305
DSD	Rhsim01G0268000-Rhsim03G0266500	0.598746	3.23195	0.185259
DSD	Rhsim01G0268100-Rhsim13G0031700	0.0993516	1.0981	0.0904755
DSD	Rhsim01G0268200-Rhsim08G0034600	0.40487	3.58673	0.11288
DSD	Rhsim01G0268700-Rhsim07G0074300	0.47942	1.42701	0.335962
DSD	Rhsim01G0268800-Rhsim07G0074300	0.496883	1.64349	0.302334
DSD	Rhsim01G0269000-Rhsim07G0075000	0.405909	2.89449	0.140235
DSD	Rhsim01G0269200-Rhsim02G0056200	0.416146	2.24874	0.185058
DSD	Rhsim01G0269300-Rhsim07G0080400	0.0116633	0.0822798	0.141751
DSD	Rhsim01G0269500-Rhsim13G0219600	0.307454	4.00199	0.0768252
DSD	Rhsim01G0270300-Rhsim12G0207300	0.271027	0.357276	0.758591
DSD	Rhsim01G0270800-Rhsim06G0079400	0.141442	4.32246	0.0327226
DSD	Rhsim01G0271200-Rhsim12G0194800	0.1402	3.52233	0.0398033
DSD	Rhsim01G0271300-Rhsim07G0077100	0.696641	3.83896	0.181466
DSD	Rhsim01G0271400-Rhsim08G0075400	0.85438	4.6914	0.182116
DSD	Rhsim01G0271600-Rhsim13G0069400	0.312031	3.59482	0.0868001
DSD	Rhsim01G0272200-Rhsim04G0212000	0.754198	4.75284	0.158684
DSD	Rhsim01G0272500-Rhsim05G0161000	0.180022	1.39642	0.128916
DSD	Rhsim01G0272900-Rhsim05G0187500	0.485331	4.2753	0.11352
DSD	Rhsim01G0273000-Rhsim01G0219400	0.870553	2.86519	0.303838
DSD	Rhsim01G0273900-Rhsim10G0030500	0.216078	0.482242	0.44807
DSD	Rhsim01G0274300-Rhsim06G0243900	0.889493	4.6763	0.190213
DSD	Rhsim01G0274600-Rhsim11G0098700	0.704234	4.21422	0.167109
DSD	Rhsim01G0274700-Rhsim13G0024800	0.383406	1.48998	0.257322
DSD	Rhsim01G0274800-Rhsim01G0140300	0.281034	3.59898	0.0780873
DSD	Rhsim01G0274900-Rhsim06G0075400	0.660852	3.54691	0.186318
DSD	Rhsim01G0275000-Rhsim05G0200600	0.669287	3.5923	0.186311
DSD	Rhsim01G0275100-Rhsim07G0002500	0.570761	3.37342	0.169194
DSD	Rhsim01G0275400-Rhsim06G0234300	0.177636	1.76806	0.10047
DSD	Rhsim01G0275500-Rhsim04G0194900	0.799317	3.93087	0.203343
DSD	Rhsim01G0275700-Rhsim12G0127600	0.279235	3.49327	0.079935
DSD	Rhsim01G0276000-Rhsim11G0027500	0.284736	4.73334	0.0601553
DSD	Rhsim01G0276100-Rhsim03G0268200	0.681647	4.6326	0.147141
DSD	Rhsim01G0276300-Rhsim05G0234500	0.420695	4.43124	0.0949386
DSD	Rhsim01G0276400-Rhsim11G0143400	0.36967	4.12741	0.0895647
DSD	Rhsim01G0276600-RhsimUnG0012400	0.35797	3.88703	0.0920936
DSD	Rhsim01G0276800-Rhsim09G0168400	0.333084	4.20637	0.0791855
DSD	Rhsim01G0276900-Rhsim08G0239400	0.866688	1.63939	0.528665
DSD	Rhsim01G0277300-Rhsim12G0153300	0.295126	3.31841	0.088936
DSD	Rhsim01G0278000-Rhsim02G0014800	0.293101	2.05079	0.142921
DSD	Rhsim01G0278200-Rhsim10G0173600	0.395418	4.26697	0.0926695
DSD	Rhsim01G0278400-Rhsim07G0178500	0.33781	1.67425	0.201769
DSD	Rhsim01G0278500-Rhsim07G0178400	0.221441	1.41509	0.156485
DSD	Rhsim01G0279200-Rhsim03G0059900	0.00203662	0.00521698	0.390383
DSD	Rhsim01G0279700-Rhsim13G0003200	0.624775	3.8406	0.162676
DSD	Rhsim01G0279900-Rhsim11G0118000	0.584911	4.56844	0.128033
DSD	Rhsim01G0280000-Rhsim08G0169400	0.449863	4.53144	0.0992758
DSD	Rhsim01G0280200-Rhsim11G0083100	0.314908	4.24154	0.0742438
DSD	Rhsim01G0280500-Rhsim10G0002100	0.275704	4.54785	0.060623
DSD	Rhsim01G0282400-Rhsim13G0228300	0.992906	4.16942	0.23814
DSD	Rhsim01G0282700-Rhsim07G0185600	0.323096	3.35649	0.09626
DSD	Rhsim01G0282800-Rhsim04G0100800	0.814273	3.88899	0.209379
DSD	Rhsim01G0283400-Rhsim05G0141100	0.491966	2.35364	0.209023
DSD	Rhsim01G0283500-Rhsim02G0054100	0.393143	4.18008	0.0940516
DSD	Rhsim01G0283600-Rhsim05G0139500	0.0713836	2.70573	0.0263824
DSD	Rhsim01G0284300-Rhsim05G0133000	0.467771	3.49563	0.133816
DSD	Rhsim01G0284400-Rhsim05G0138600	0.433331	1.35861	0.318952
DSD	Rhsim01G0284700-Rhsim07G0190000	0.278874	1.90327	0.146524
DSD	Rhsim01G0285100-Rhsim05G0112000	0.558953	2.29613	0.243433
DSD	Rhsim01G0285200-Rhsim03G0127800	0.449325	4.03005	0.111494
DSD	Rhsim01G0286200-Rhsim02G0007900	0.461637	1.04632	0.441199
DSD	Rhsim01G0286500-Rhsim04G0115300	0.384698	4.7751	0.0805634
DSD	Rhsim01G0287000-Rhsim10G0185600	0.341197	4.79645	0.0711353
DSD	Rhsim01G0287100-Rhsim02G0006800	0.538633	1.76165	0.305755
DSD	Rhsim01G0287300-Rhsim08G0239700	0.754209	4.46943	0.168748
DSD	Rhsim01G0287500-Rhsim08G0243000	0.58144	3.9035	0.148954
DSD	Rhsim01G0287900-Rhsim12G0085800	0.233988	2.46214	0.0950342
DSD	Rhsim01G0288200-Rhsim09G0104100	0.460554	4.22333	0.10905
DSD	Rhsim01G0288400-Rhsim05G0134400	0.493857	2.19079	0.225424
DSD	Rhsim01G0288500-Rhsim07G0132400	0.262245	5.03306	0.0521044
DSD	Rhsim01G0288600-Rhsim12G0126500	0.282804	3.95822	0.0714471
DSD	Rhsim01G0288900-RhsimUnG0094700	0.56821	4.24645	0.133808
DSD	Rhsim01G0289000-Rhsim09G0105500	0.517624	3.47245	0.149066
DSD	Rhsim01G0289100-Rhsim13G0006300	0.329439	0.933484	0.352914
DSD	Rhsim01G0289300-Rhsim11G0093900	0.369417	3.90414	0.0946218
DSD	Rhsim01G0290000-Rhsim10G0065300	0.854086	4.30959	0.198183
DSD	Rhsim01G0290100-Rhsim13G0217400	0.922142	4.36144	0.211431
DSD	Rhsim01G0290300-Rhsim03G0180100	0.85184	4.92843	0.172842
DSD	Rhsim01G0290700-Rhsim06G0028700	0.590451	4.25737	0.138689
DSD	Rhsim01G0290800-Rhsim07G0258100	0.522034	3.13083	0.16674
DSD	Rhsim01G0290900-Rhsim05G0126500	0.372465	3.16043	0.117853
DSD	Rhsim01G0291000-Rhsim08G0052200	0.463865	2.98871	0.155205
DSD	Rhsim01G0291100-Rhsim09G0097800	0.747596	3.90628	0.191383
DSD	Rhsim01G0291200-Rhsim03G0005100	0.540525	4.36689	0.123778
DSD	Rhsim01G0291300-Rhsim08G0018400	0.833578	4.45864	0.186958
DSD	Rhsim01G0291600-Rhsim11G0024600	0.0504225	0.248523	0.202889
DSD	Rhsim01G0291700-Rhsim11G0030300	0.274972	0.351383	0.782541
DSD	Rhsim01G0292400-RhsimUnG0217600	0.763791	2.51008	0.30429
DSD	Rhsim01G0293100-Rhsim06G0198800	0.391676	2.14394	0.18269
DSD	Rhsim02G0000200-Rhsim08G0126500	0.4624	3.74197	0.123571
DSD	Rhsim02G0001300-Rhsim12G0110100	0.06307	0.0778734	0.809904
DSD	Rhsim02G0001500-Rhsim05G0133100	0.747498	2.75116	0.271703
DSD	Rhsim02G0002100-Rhsim04G0025500	0.617884	3.49457	0.176812
DSD	Rhsim02G0002700-Rhsim13G0003300	0.325216	3.55886	0.0913822
DSD	Rhsim02G0004000-Rhsim06G0147000	1.00584	4.55982	0.220588
DSD	Rhsim02G0004200-Rhsim06G0010400	0.146899	0.829607	0.177071
DSD	Rhsim02G0004600-Rhsim08G0245100	0.688629	3.34373	0.205947
DSD	Rhsim02G0005600-Rhsim06G0044300	0.352009	3.75878	0.0936498
DSD	Rhsim02G0005800-Rhsim09G0089000	0.507526	4.46181	0.113749
DSD	Rhsim02G0006100-Rhsim05G0021900	0.690511	1.91916	0.359798
DSD	Rhsim02G0006200-Rhsim03G0080100	0.627353	2.66668	0.235256
DSD	Rhsim02G0006400-Rhsim06G0088500	0.0870431	0.156046	0.557805
DSD	Rhsim02G0006500-Rhsim08G0121500	0.376585	4.07948	0.092312
DSD	Rhsim02G0006700-Rhsim05G0221000	0.408593	0.808254	0.505526
DSD	Rhsim02G0006800-Rhsim13G0008500	0.498602	4.50396	0.110703
DSD	Rhsim02G0007100-Rhsim12G0213300	0.746744	1.77843	0.419889
DSD	Rhsim02G0007200-Rhsim08G0245200	0.754793	1.75437	0.430235
DSD	Rhsim02G0007900-Rhsim13G0009300	0.451467	1.78654	0.252705
DSD	Rhsim02G0008300-Rhsim09G0183400	0.462678	2.96529	0.156031
DSD	Rhsim02G0008800-Rhsim10G0023700	0.456295	3.97433	0.11481
DSD	Rhsim02G0009200-RhsimUnG0155100	0.118586	0.366689	0.323397
DSD	Rhsim02G0009300-Rhsim02G0010300	0.259177	0.413291	0.627104
DSD	Rhsim02G0009400-Rhsim02G0010400	0.0625913	0.0420673	1.48789
DSD	Rhsim02G0009500-Rhsim02G0010500	0.0447002	0.107908	0.414244
DSD	Rhsim02G0010200-Rhsim02G0011400	0.271356	0.556535	0.487581
DSD	Rhsim02G0010300-Rhsim03G0210300	0.387421	0.658971	0.587918
DSD	Rhsim02G0010400-Rhsim05G0191900	0.127664	0.128746	0.991592
DSD	Rhsim02G0010600-Rhsim02G0009600	0.117028	0.117613	0.995029
DSD	Rhsim02G0011500-Rhsim12G0079400	0.312995	0.53381	0.586342
DSD	Rhsim02G0012400-Rhsim10G0000800	0.390785	2.87811	0.135778
DSD	Rhsim02G0012700-Rhsim13G0118500	0.983038	4.05693	0.242311
DSD	Rhsim02G0013700-RhsimUnG0240800	0.526	1.65471	0.317881
DSD	Rhsim02G0013800-RhsimUnG0155300	0.000553706	0.00543166	0.10194
DSD	Rhsim02G0014000-Rhsim07G0176500	0.299431	1.70696	0.175417
DSD	Rhsim02G0014100-Rhsim12G0180300	0.397052	3.48715	0.113861
DSD	Rhsim02G0014400-Rhsim13G0094000	0.592731	4.30372	0.137725
DSD	Rhsim02G0014700-Rhsim08G0208800	0.0665382	0.101049	0.658471
DSD	Rhsim02G0015100-Rhsim10G0045900	0.0440237	0.0668606	0.65844
DSD	Rhsim02G0015800-Rhsim10G0029700	0.267214	3.94447	0.067744
DSD	Rhsim02G0015900-Rhsim01G0278200	0.405657	1.481	0.273908
DSD	Rhsim02G0017000-Rhsim04G0015600	0.521245	4.10282	0.127046
DSD	Rhsim02G0017200-Rhsim13G0200800	0.598273	4.31132	0.138768
DSD	Rhsim02G0017600-Rhsim10G0107100	0.220067	0.280809	0.783686
DSD	Rhsim02G0017800-Rhsim05G0212100	0.0201929	0.0171312	1.17872
DSD	Rhsim02G0018100-Rhsim02G0047900	0.547826	2.15593	0.254102
DSD	Rhsim02G0019500-Rhsim08G0011600	0.363454	4.7656	0.0762662
DSD	Rhsim02G0019600-Rhsim08G0202300	0.269448	2.05118	0.131363
DSD	Rhsim02G0019900-Rhsim08G0195900	0.639523	3.54107	0.180602
DSD	Rhsim02G0020400-Rhsim10G0173200	0.350661	0.774385	0.452825
DSD	Rhsim02G0020600-Rhsim06G0134400	0.0407503	0.195347	0.208605
DSD	Rhsim02G0020700-Rhsim13G0192200	0.700585	2.09163	0.334947
DSD	Rhsim02G0020800-Rhsim05G0143500	0.164911	2.15143	0.0766521
DSD	Rhsim02G0021000-Rhsim01G0291200	0.599242	4.15772	0.144128
DSD	Rhsim02G0021500-Rhsim02G0025700	0.288616	0.617641	0.467287
DSD	Rhsim02G0021700-Rhsim05G0150200	0.513824	1.78342	0.288111
DSD	Rhsim02G0021800-Rhsim02G0025700	0.12154	0.241964	0.502306
DSD	Rhsim02G0022000-Rhsim12G0183900	0.0862445	0.19509	0.442076
DSD	Rhsim02G0022400-Rhsim12G0124700	0.900345	4.35345	0.206812
DSD	Rhsim02G0022600-Rhsim08G0143700	0.0214497	0.069952	0.306635
DSD	Rhsim02G0022700-Rhsim04G0005200	0.520019	3.98369	0.130537
DSD	Rhsim02G0022800-Rhsim11G0118500	0.444619	4.70368	0.0945257
DSD	Rhsim02G0023200-Rhsim06G0108900	0.217691	1.42161	0.15313
DSD	Rhsim02G0023300-Rhsim12G0185700	0.693708	2.85701	0.242809
DSD	Rhsim02G0023500-Rhsim09G0059200	0.203024	0.51683	0.392826
DSD	Rhsim02G0023800-Rhsim12G0207400	0.613948	4.11477	0.149206
DSD	Rhsim02G0025300-Rhsim07G0155300	0.625767	1.85323	0.337664
DSD	Rhsim02G0025400-Rhsim07G0177200	0.53169	3.65057	0.145646
DSD	Rhsim02G0025700-Rhsim02G0216800	0.575734	4.54483	0.126679
DSD	Rhsim02G0026100-RhsimUnG0251600	0.768141	3.18859	0.240903
DSD	Rhsim02G0026500-RhsimUnG0028700	0.073327	0.373581	0.196281
DSD	Rhsim02G0026700-RhsimUnG0128000	0.279479	0.332733	0.839951
DSD	Rhsim02G0027700-Rhsim10G0190600	0.00526619	0.0115121	0.457447
DSD	Rhsim02G0028200-Rhsim07G0103800	0.724916	3.73513	0.19408
DSD	Rhsim02G0030300-Rhsim11G0005800	0.113251	0.276781	0.409172
DSD	Rhsim02G0030400-Rhsim06G0045600	0.349742	1.65823	0.210913
DSD	Rhsim02G0031400-Rhsim08G0097800	0.399423	3.61805	0.110397
DSD	Rhsim02G0031900-Rhsim07G0075600	0.0226604	1.43351	0.0158076
DSD	Rhsim02G0032200-Rhsim03G0212100	0.816575	2.66056	0.306918
DSD	Rhsim02G0032400-Rhsim08G0110700	0.669346	4.54679	0.147213
DSD	Rhsim02G0032900-Rhsim05G0018600	0.999729	4.03253	0.247916
DSD	Rhsim02G0033000-Rhsim08G0034600	0.477913	3.4231	0.139614
DSD	Rhsim02G0033300-Rhsim02G0034400	0.864778	2.08261	0.415238
DSD	Rhsim02G0033600-Rhsim07G0073200	0.47487	1.54839	0.306686
DSD	Rhsim02G0033800-Rhsim10G0010700	0.0887275	0.271363	0.326969
DSD	Rhsim02G0033900-Rhsim02G0186300	0.150086	0.758572	0.197854
DSD	Rhsim02G0034100-Rhsim13G0205400	0.246941	0.358472	0.688871
DSD	Rhsim02G0034500-Rhsim07G0239000	0.0332508	0.130304	0.255179
DSD	Rhsim02G0035000-Rhsim12G0183200	0.607156	4.38357	0.138507
DSD	Rhsim02G0035100-Rhsim12G0176900	0.00305376	0.0791182	0.0385974
DSD	Rhsim02G0035300-Rhsim09G0164400	0.261104	3.69182	0.070725
DSD	Rhsim02G0035800-Rhsim02G0130100	0.0959749	0.140037	0.685352
DSD	Rhsim02G0035900-Rhsim05G0198300	0.511792	3.59137	0.142506
DSD	Rhsim02G0036000-Rhsim04G0057000	0.389058	5.26481	0.0738979
DSD	Rhsim02G0036200-Rhsim01G0264900	0.202371	3.2089	0.0630657
DSD	Rhsim02G0036900-Rhsim09G0138200	0.080947	1.6588	0.0487984
DSD	Rhsim02G0037000-Rhsim08G0077800	0.687304	4.26233	0.161251
DSD	Rhsim02G0037100-Rhsim07G0202900	0.403884	4.56571	0.0884602
DSD	Rhsim02G0037200-Rhsim11G0191400	0.247352	3.4379	0.0719484
DSD	Rhsim02G0037400-Rhsim07G0033100	0.0940784	1.5987	0.0588467
DSD	Rhsim02G0037500-Rhsim13G0018700	0.567391	4.07369	0.139282
DSD	Rhsim02G0037800-RhsimUnG0184200	0.101587	0.23959	0.424003
DSD	Rhsim02G0037900-Rhsim08G0093200	0.0397037	0.0895596	0.443321
DSD	Rhsim02G0038000-Rhsim08G0093200	0.0161681	0.042806	0.377707
DSD	Rhsim02G0038100-Rhsim09G0205500	0.110903	1.19772	0.0925957
DSD	Rhsim02G0038300-RhsimUnG0127700	0.0104946	0.0262223	0.400215
DSD	Rhsim02G0039100-Rhsim09G0042800	0.0327186	0.089806	0.364325
DSD	Rhsim02G0039200-RhsimUnG0023400	0.214821	0.456426	0.470658
DSD	Rhsim02G0039500-Rhsim11G0067500	0.122265	0.228729	0.534543
DSD	Rhsim02G0039800-Rhsim01G0025700	0.0111175	0.162429	0.0684453
DSD	Rhsim02G0039900-Rhsim05G0198600	0.217597	0.341482	0.637215
DSD	Rhsim02G0040000-Rhsim04G0098200	0.180244	1.56906	0.114874
DSD	Rhsim02G0040300-Rhsim10G0014000	0.293728	4.52713	0.0648817
DSD	Rhsim02G0040500-Rhsim04G0070300	0.612567	1.60151	0.382494
DSD	Rhsim02G0040700-Rhsim12G0153300	0.210239	3.23429	0.065003
DSD	Rhsim02G0041100-Rhsim09G0013000	0.141026	0.430969	0.32723
DSD	Rhsim02G0041900-Rhsim02G0105800	0.388895	3.65096	0.106519
DSD	Rhsim02G0042000-Rhsim08G0088500	0.709575	3.98611	0.178012
DSD	Rhsim02G0042600-Rhsim07G0150900	0.543667	4.98569	0.109046
DSD	Rhsim02G0042900-Rhsim13G0136800	0.538644	2.42299	0.222306
DSD	Rhsim02G0043400-Rhsim07G0088500	0.661094	3.83791	0.172253
DSD	Rhsim02G0043900-Rhsim12G0139400	0.589455	4.57328	0.128891
DSD	Rhsim02G0044300-Rhsim02G0046900	0.371092	0.761228	0.487491
DSD	Rhsim02G0044500-Rhsim02G0046400	0.00493045	0.0469256	0.10507
DSD	Rhsim02G0044600-Rhsim02G0046900	0.577988	1.81611	0.318256
DSD	Rhsim02G0044700-Rhsim02G0046400	0.0147812	0.0505807	0.29223
DSD	Rhsim02G0044800-RhsimUnG0101000	0.033304	0.105266	0.31638
DSD	Rhsim02G0044900-Rhsim09G0077300	0.437708	0.73561	0.595027
DSD	Rhsim02G0045200-RhsimUnG0101000	0.295447	0.652927	0.452497
DSD	Rhsim02G0045300-RhsimUnG0101000	0.736907	1.41312	0.521474
DSD	Rhsim02G0045500-Rhsim05G0176500	0.165186	0.44384	0.372175
DSD	Rhsim02G0045800-Rhsim07G0230400	0.112312	0.389027	0.2887
DSD	Rhsim02G0046200-Rhsim06G0088600	0.382453	1.36937	0.27929
DSD	Rhsim02G0046400-Rhsim13G0126100	0.0234261	0.0978585	0.239388
DSD	Rhsim02G0046700-Rhsim10G0196500	0.0391017	0.081417	0.480264
DSD	Rhsim02G0047000-Rhsim02G0044600	0.226613	0.501333	0.452021
DSD	Rhsim02G0047100-RhsimUnG0058000	0.266275	0.358993	0.741728
DSD	Rhsim02G0047200-RhsimUnG0101000	0.131462	0.197967	0.664061
DSD	Rhsim02G0047600-Rhsim11G0002500	0.0559825	0.14731	0.380033
DSD	Rhsim02G0047800-Rhsim09G0039800	0.16187	1.2728	0.127177
DSD	Rhsim02G0048300-Rhsim02G0189700	0.0945807	0.104886	0.901747
DSD	Rhsim02G0048500-Rhsim07G0029700	0.312767	0.461349	0.677941
DSD	Rhsim02G0048800-Rhsim09G0132600	0.565131	1.59881	0.35347
DSD	Rhsim02G0049100-Rhsim13G0041200	0.322362	1.99027	0.161969
DSD	Rhsim02G0049200-Rhsim11G0008700	0.37202	4.45513	0.0835038
DSD	Rhsim02G0049500-Rhsim04G0130300	0.806836	4.04134	0.199646
DSD	Rhsim02G0049600-Rhsim09G0049800	0.653317	2.89058	0.226016
DSD	Rhsim02G0049700-Rhsim09G0049800	0.602019	2.50431	0.240393
DSD	Rhsim02G0049800-Rhsim01G0137700	0.477901	99	0.00482728
DSD	Rhsim02G0049900-Rhsim01G0137700	0.586836	99	0.00592764
DSD	Rhsim02G0050000-Rhsim05G0025700	0.33401	0.641775	0.520448
DSD	Rhsim02G0050200-Rhsim03G0001100	0.712175	3.41867	0.208319
DSD	Rhsim02G0050300-Rhsim05G0113000	0.132229	0.235053	0.562551
DSD	Rhsim02G0050400-Rhsim03G0123300	0.0069016	0.0143314	0.481574
DSD	Rhsim02G0050500-Rhsim05G0021000	0.0347749	0.065642	0.529766
DSD	Rhsim02G0050700-Rhsim07G0078200	0.622459	4.0323	0.154368
DSD	Rhsim02G0050800-Rhsim05G0021300	0.122897	0.241911	0.508025
DSD	Rhsim02G0050900-Rhsim01G0036900	0.713148	4.33414	0.164542
DSD	Rhsim02G0051100-Rhsim13G0211600	0.431507	4.20013	0.102737
DSD	Rhsim02G0051300-Rhsim12G0175500	0.263881	0.435531	0.605883
DSD	Rhsim02G0051600-Rhsim02G0033800	0.308157	0.607838	0.506973
DSD	Rhsim02G0051800-Rhsim02G0033600	0.754476	1.40082	0.538595
DSD	Rhsim02G0051900-Rhsim05G0090700	0.0659439	0.0756329	0.871894
DSD	Rhsim02G0053300-Rhsim13G0042900	0.434657	2.78439	0.156105
DSD	Rhsim02G0054100-RhsimUnG0002200	0.0793867	0.105934	0.749398
DSD	Rhsim02G0054200-Rhsim02G0064800	0.33103	0.502404	0.658892
DSD	Rhsim02G0055500-RhsimUnG0147300	0.240513	0.620264	0.387759
DSD	Rhsim02G0055700-RhsimUnG0147300	0.598382	0.930737	0.642913
DSD	Rhsim02G0055900-Rhsim05G0173700	0.39467	1.30403	0.302655
DSD	Rhsim02G0056200-Rhsim07G0080500	0.501376	2.43121	0.206225
DSD	Rhsim02G0056300-RhsimUnG0092000	0.476678	3.24195	0.147034
DSD	Rhsim02G0056500-RhsimUnG0025300	0.295723	0.213961	1.38214
DSD	Rhsim02G0057100-Rhsim10G0177100	0.808329	4.32259	0.187001
DSD	Rhsim02G0057300-Rhsim13G0046400	0.313458	2.90152	0.108033
DSD	Rhsim02G0058300-Rhsim10G0042000	0.464287	1.86749	0.248616
DSD	Rhsim02G0058500-Rhsim08G0113700	0.33497	2.7735	0.120775
DSD	Rhsim02G0058900-Rhsim09G0212300	0.319188	3.35159	0.0952349
DSD	Rhsim02G0059700-Rhsim09G0013500	0.894265	4.20362	0.212737
DSD	Rhsim02G0060100-RhsimUnG0222600	0.334731	0.56959	0.587671
DSD	Rhsim02G0060500-Rhsim04G0200300	0.540634	0.794895	0.680133
DSD	Rhsim02G0060600-Rhsim04G0200500	0.489492	1.88212	0.260075
DSD	Rhsim02G0060700-Rhsim13G0146900	0.122801	2.16663	0.0566784
DSD	Rhsim02G0060900-RhsimUnG0035600	0.100874	0.164346	0.613794
DSD	Rhsim02G0061100-RhsimUnG0035700	0.0532884	0.0445595	1.19589
DSD	Rhsim02G0061600-Rhsim13G0050000	0.526577	1.87411	0.280974
DSD	Rhsim02G0062100-Rhsim08G0182800	0.0748075	1.57519	0.047491
DSD	Rhsim02G0062600-Rhsim02G0087100	0.185888	0.32571	0.570717
DSD	Rhsim02G0063000-Rhsim13G0128300	0.0507808	0.149335	0.340047
DSD	Rhsim02G0063100-Rhsim06G0114000	0.128456	0.253249	0.50723
DSD	Rhsim02G0065400-Rhsim11G0079200	0.0686274	0.0855009	0.802651
DSD	Rhsim02G0065700-Rhsim11G0079200	0.011601	0.0236225	0.4911
DSD	Rhsim02G0066100-Rhsim04G0159500	0.0380557	0.0771835	0.493055
DSD	Rhsim02G0067100-RhsimUnG0239300	0.247677	0.676003	0.366384
DSD	Rhsim02G0067400-RhsimUnG0239300	0.358181	1.1376	0.314856
DSD	Rhsim02G0067500-Rhsim10G0105300	0.158761	0.365345	0.43455
DSD	Rhsim02G0067700-RhsimUnG0239300	0.0883536	0.197004	0.448487
DSD	Rhsim02G0068100-RhsimUnG0239300	0.0384412	0.0858806	0.447612
DSD	Rhsim02G0068200-RhsimUnG0239300	0.202843	0.344335	0.589087
DSD	Rhsim02G0068300-RhsimUnG0239300	0.0655167	0.079952	0.81945
DSD	Rhsim02G0068600-RhsimUnG0213600	0.219695	1.94586	0.112904
DSD	Rhsim02G0068700-RhsimUnG0244800	0.107496	0.243322	0.441785
DSD	Rhsim02G0069400-RhsimUnG0247100	0.0371411	0.0882362	0.420928
DSD	Rhsim02G0072100-Rhsim02G0073500	0.0710264	0.135599	0.523798
DSD	Rhsim02G0072200-Rhsim03G0038400	0.607696	1.8349	0.331188
DSD	Rhsim02G0072500-RhsimUnG0218200	0.134458	0.250882	0.535939
DSD	Rhsim02G0072600-Rhsim12G0034600	0.316208	0.593044	0.533195
DSD	Rhsim02G0072700-Rhsim08G0106900	0.121619	0.180673	0.673147
DSD	Rhsim02G0072800-Rhsim10G0083300	0.124122	0.164387	0.755058
DSD	Rhsim02G0072900-Rhsim07G0162500	0.0720256	0.225593	0.319272
DSD	Rhsim02G0073200-Rhsim07G0218700	0.396571	0.950949	0.417027
DSD	Rhsim02G0073500-Rhsim04G0181900	0.856768	4.79827	0.178558
DSD	Rhsim02G0073600-RhsimUnG0063200	0.0039652	0.00819395	0.483918
DSD	Rhsim02G0073900-RhsimUnG0222600	0.231056	0.421634	0.548001
DSD	Rhsim02G0074000-Rhsim10G0108400	0.0604692	0.120284	0.502722
DSD	Rhsim02G0074100-Rhsim03G0193900	0.195207	0.45663	0.427493
DSD	Rhsim02G0074300-Rhsim06G0108300	0.423617	1.13112	0.374512
DSD	Rhsim02G0074500-RhsimUnG0063200	0.125299	0.103165	1.21455
DSD	Rhsim02G0074700-Rhsim02G0127300	0.126838	0.12028	1.05452
DSD	Rhsim02G0074900-Rhsim02G0130100	0.0964449	0.174668	0.552162
DSD	Rhsim02G0075100-RhsimUnG0218300	0.0860126	0.148425	0.579504
DSD	Rhsim02G0075300-Rhsim04G0094800	0.228813	4.1136	0.0556235
DSD	Rhsim02G0075700-Rhsim05G0189700	0.858726	4.12651	0.2081
DSD	Rhsim02G0076000-Rhsim10G0118200	0.509328	3.36286	0.151457
DSD	Rhsim02G0076300-Rhsim12G0155600	0.611907	1.45371	0.420927
DSD	Rhsim02G0076500-Rhsim05G0118200	0.151144	0.129804	1.1644
DSD	Rhsim02G0076900-Rhsim01G0272500	0.914097	4.55732	0.200578
DSD	Rhsim02G0077500-Rhsim06G0130000	0.141739	0.201769	0.702481
DSD	Rhsim02G0077600-Rhsim02G0069100	0.270334	0.266386	1.01482
DSD	Rhsim02G0077700-RhsimUnG0137000	0.465694	0.506982	0.918561
DSD	Rhsim02G0077800-Rhsim13G0101300	0.0304491	0.0665648	0.457436
DSD	Rhsim02G0078300-RhsimUnG0136900	0.203989	0.301934	0.675608
DSD	Rhsim02G0078700-RhsimUnG0136900	0.143618	0.319533	0.449463
DSD	Rhsim02G0078800-RhsimUnG0136900	0.258074	0.542891	0.47537
DSD	Rhsim02G0079000-Rhsim02G0080700	0.235024	0.327838	0.716891
DSD	Rhsim02G0079200-Rhsim12G0174300	0.386845	1.90196	0.203393
DSD	Rhsim02G0079500-RhsimUnG0136900	0.236666	0.306658	0.771758
DSD	Rhsim02G0080100-RhsimUnG0137100	0.246872	0.254063	0.971694
DSD	Rhsim02G0080500-Rhsim13G0214800	0.0312982	0.20032	0.156241
DSD	Rhsim02G0080700-Rhsim02G0078500	0.171433	0.211077	0.81218
DSD	Rhsim02G0080800-Rhsim02G0078700	0.157109	0.304246	0.51639
DSD	Rhsim02G0081500-Rhsim08G0036200	0.648296	4.20422	0.154201
DSD	Rhsim02G0082100-Rhsim10G0142800	0.770055	2.23566	0.344442
DSD	Rhsim02G0082500-Rhsim09G0186800	0.628349	3.99872	0.157137
DSD	Rhsim02G0082700-RhsimUnG0252500	0.62463	4.20042	0.148706
DSD	Rhsim02G0082800-Rhsim07G0080500	0.707369	4.75449	0.148779
DSD	Rhsim02G0082900-Rhsim13G0154500	0.575868	4.22216	0.136392
DSD	Rhsim02G0083000-Rhsim13G0138400	0.54572	3.44139	0.158575
DSD	Rhsim02G0083200-Rhsim02G0210700	0.229976	1.62592	0.141444
DSD	Rhsim02G0083300-Rhsim02G0210700	0.214162	1.0018	0.213777
DSD	Rhsim02G0083400-Rhsim08G0188400	0.181963	0.308969	0.588938
DSD	Rhsim02G0083800-Rhsim07G0231000	0.263089	0.181667	1.44819
DSD	Rhsim02G0084200-Rhsim09G0010400	0.119557	0.680768	0.175621
DSD	Rhsim02G0084300-Rhsim09G0009900	0.252813	0.752354	0.336029
DSD	Rhsim02G0084500-Rhsim09G0009500	0.175846	0.746956	0.235417
DSD	Rhsim02G0085400-Rhsim03G0193900	0.0289864	0.0729123	0.397551
DSD	Rhsim02G0086000-Rhsim07G0011800	0.228475	4.16755	0.0548223
DSD	Rhsim02G0086300-Rhsim10G0101000	0.38389	3.19791	0.120044
DSD	Rhsim02G0086800-Rhsim09G0075400	0.169525	1.06697	0.158885
DSD	Rhsim02G0087000-Rhsim10G0101000	0.373886	4.19624	0.0891004
DSD	Rhsim02G0087100-Rhsim10G0094500	0.231566	0.49326	0.469461
DSD	Rhsim02G0087700-Rhsim13G0047000	0.302007	0.454835	0.663993
DSD	Rhsim02G0089000-Rhsim07G0220600	0.21678	0.356351	0.608332
DSD	Rhsim02G0089200-RhsimUnG0210100	0.0364579	0.0593247	0.614548
DSD	Rhsim02G0089300-Rhsim06G0188700	0.128595	0.1679	0.765898
DSD	Rhsim02G0089500-Rhsim06G0211100	0.417519	4.75461	0.0878135
DSD	Rhsim02G0089800-Rhsim05G0164500	0.204291	3.96362	0.0515414
DSD	Rhsim02G0090500-Rhsim03G0015500	0.401288	0.838133	0.478788
DSD	Rhsim02G0091100-Rhsim04G0027300	0.260998	1.88349	0.138571
DSD	Rhsim02G0091500-Rhsim13G0143100	0.0950138	0.64397	0.147544
DSD	Rhsim02G0091800-Rhsim06G0016600	0.273154	0.260322	1.04929
DSD	Rhsim02G0092900-Rhsim04G0192800	0.481261	0.708611	0.67916
DSD	Rhsim02G0093000-Rhsim08G0229200	0.211704	0.827456	0.255849
DSD	Rhsim02G0093100-Rhsim05G0109000	0.0673807	0.190835	0.353083
DSD	Rhsim02G0093400-Rhsim03G0172600	0.296502	0.684207	0.433351
DSD	Rhsim02G0093500-Rhsim09G0033700	0.00456945	0.00767414	0.595435
DSD	Rhsim02G0093600-Rhsim11G0005800	0.0325276	0.0730022	0.44557
DSD	Rhsim02G0093700-RhsimUnG0136400	0.255309	0.722231	0.3535
DSD	Rhsim02G0093900-Rhsim13G0027100	0.670672	3.34342	0.200595
DSD	Rhsim02G0094200-Rhsim01G0005300	0.159414	0.351866	0.453052
DSD	Rhsim02G0094300-Rhsim11G0055700	0.190763	0.245381	0.777415
DSD	Rhsim02G0094400-Rhsim03G0040200	0.258095	0.449209	0.574556
DSD	Rhsim02G0094500-Rhsim11G0061000	0.0268265	0.121188	0.221363
DSD	Rhsim02G0094600-Rhsim03G0040200	0.239348	0.367216	0.651791
DSD	Rhsim02G0094700-Rhsim04G0193900	0.0471526	0.0847471	0.556392
DSD	Rhsim02G0095200-Rhsim09G0149800	0.0832468	0.12148	0.68527
DSD	Rhsim02G0095800-Rhsim05G0158300	0.0412263	0.210442	0.195904
DSD	Rhsim02G0095900-Rhsim04G0105100	0.231872	0.208069	1.1144
DSD	Rhsim02G0096000-Rhsim02G0092800	0.399545	0.9494	0.42084
DSD	Rhsim02G0096100-Rhsim08G0035100	0.435329	4.05005	0.107487
DSD	Rhsim02G0096200-Rhsim02G0092300	0.52476	1.8681	0.280906
DSD	Rhsim02G0096400-Rhsim05G0113900	0.0410535	0.322732	0.127206
DSD	Rhsim02G0097100-Rhsim02G0210100	0.47047	0.87133	0.539945
DSD	Rhsim02G0098100-Rhsim12G0134900	0.780038	3.07357	0.253789
DSD	Rhsim02G0098200-Rhsim08G0106900	0.027041	0.0396549	0.681909
DSD	Rhsim02G0098500-Rhsim02G0100500	0.0543938	0.0926382	0.587164
DSD	Rhsim02G0098600-Rhsim03G0193900	0.0589838	0.0746676	0.789951
DSD	Rhsim02G0098700-Rhsim09G0048400	0.262368	1.43978	0.182228
DSD	Rhsim02G0098800-Rhsim09G0048400	0.261049	2.88956	0.0903422
DSD	Rhsim02G0099000-Rhsim07G0026600	0.618333	3.80953	0.162312
DSD	Rhsim02G0099100-Rhsim13G0055800	0.923746	4.29424	0.215113
DSD	Rhsim02G0099200-Rhsim06G0171300	0.202603	1.58338	0.127956
DSD	Rhsim02G0099300-Rhsim06G0225300	0.194304	1.14602	0.169547
DSD	Rhsim02G0099400-Rhsim07G0088000	0.942095	2.64227	0.356547
DSD	Rhsim02G0099500-Rhsim07G0218800	0.619957	1.27312	0.486961
DSD	Rhsim02G0099800-Rhsim02G0101200	0.0257803	0.109068	0.236368
DSD	Rhsim02G0100300-Rhsim01G0161000	0.0426424	0.0816715	0.522121
DSD	Rhsim02G0100400-Rhsim09G0078900	0.101909	0.130629	0.780142
DSD	Rhsim02G0100500-RhsimUnG0227100	0.122418	0.223741	0.547143
DSD	Rhsim02G0100800-Rhsim04G0015600	0.174978	1.2595	0.138926
DSD	Rhsim02G0101100-Rhsim08G0146600	0.128192	0.134436	0.953552
DSD	Rhsim02G0101300-Rhsim01G0165600	0.605666	4.14385	0.14616
DSD	Rhsim02G0101400-Rhsim10G0054300	0.474398	1.9705	0.24075
DSD	Rhsim02G0101600-Rhsim05G0062600	0.320427	4.11564	0.077856
DSD	Rhsim02G0101800-Rhsim09G0079700	0.0701492	0.297903	0.235477
DSD	Rhsim02G0101900-Rhsim02G0228300	0.0591344	0.0659917	0.896088
DSD	Rhsim02G0102000-Rhsim09G0109800	0.00332677	0.02745	0.121194
DSD	Rhsim02G0102100-Rhsim04G0115100	0.0976333	0.163423	0.597429
DSD	Rhsim02G0102200-Rhsim11G0186200	0.0335812	0.0628132	0.534621
DSD	Rhsim02G0102300-RhsimUnG0176300	0.376187	0.558349	0.673749
DSD	Rhsim02G0102400-Rhsim08G0157900	0.189326	0.487015	0.388748
DSD	Rhsim02G0103000-Rhsim04G0015600	0.403611	1.90158	0.212251
DSD	Rhsim02G0103500-RhsimUnG0028100	0.32177	0.437587	0.735329
DSD	Rhsim02G0103600-Rhsim03G0095500	0.392461	2.16028	0.181671
DSD	Rhsim02G0103800-Rhsim11G0060000	0.19698	0.321533	0.612627
DSD	Rhsim02G0103900-Rhsim04G0016500	0.438124	3.07303	0.142571
DSD	Rhsim02G0104200-Rhsim08G0248400	0.376777	0.628668	0.599325
DSD	Rhsim02G0104600-RhsimUnG0248000	0.0945412	3.66482	0.025797
DSD	Rhsim02G0104800-Rhsim02G0205000	0.508458	4.55361	0.11166
DSD	Rhsim02G0105000-Rhsim03G0009000	0.522669	4.70057	0.111193
DSD	Rhsim02G0105400-Rhsim10G0000100	0.624122	3.49629	0.17851
DSD	Rhsim02G0105500-Rhsim11G0003900	0.0947953	0.159385	0.594755
DSD	Rhsim02G0105600-Rhsim11G0027500	0.290304	4.75483	0.0610546
DSD	Rhsim02G0106100-Rhsim05G0073700	0.148201	0.910828	0.16271
DSD	Rhsim02G0106500-Rhsim03G0107900	0.362007	4.26382	0.0849021
DSD	Rhsim02G0107000-Rhsim06G0012400	0.219758	4.34895	0.0505313
DSD	Rhsim02G0107300-Rhsim02G0108500	0.0742388	0.0930322	0.79799
DSD	Rhsim02G0107700-Rhsim02G0217100	0.177945	0.504599	0.352646
DSD	Rhsim02G0107800-Rhsim09G0039900	0.169029	0.19103	0.88483
DSD	Rhsim02G0108500-RhsimUnG0229500	0.679765	1.53516	0.442796
DSD	Rhsim02G0108800-RhsimUnG0169600	0.0431663	0.0494939	0.872154
DSD	Rhsim02G0109200-Rhsim06G0081500	0.470409	0.815104	0.577116
DSD	Rhsim02G0109600-Rhsim11G0143400	0.277815	4.2039	0.066085
DSD	Rhsim02G0110000-RhsimUnG0251200	0.23537	1.64419	0.143152
DSD	Rhsim02G0110100-Rhsim06G0081500	0.106128	0.157868	0.672259
DSD	Rhsim02G0110400-Rhsim13G0066200	0.917893	4.18273	0.219448
DSD	Rhsim02G0110600-Rhsim10G0097900	0.14133	0.172945	0.817193
DSD	Rhsim02G0110700-RhsimUnG0236900	0.422723	4.56573	0.0925861
DSD	Rhsim02G0110800-Rhsim03G0105900	0.424398	4.22544	0.100439
DSD	Rhsim02G0110900-Rhsim13G0060400	0.717389	2.63685	0.272062
DSD	Rhsim02G0111200-Rhsim13G0157100	0.510148	1.44552	0.352918
DSD	Rhsim02G0111300-Rhsim10G0005500	0.32057	2.81615	0.113833
DSD	Rhsim02G0111400-Rhsim06G0155000	0.443445	3.92493	0.112982
DSD	Rhsim02G0111500-Rhsim10G0108400	0.125627	0.274257	0.458062
DSD	Rhsim02G0111600-Rhsim10G0108400	0.120344	0.270314	0.4452
DSD	Rhsim02G0111900-Rhsim04G0056000	0.0486482	3.04339	0.0159849
DSD	Rhsim02G0112100-Rhsim07G0053700	0.679876	3.93312	0.172859
DSD	Rhsim02G0112400-Rhsim04G0056200	0.37866	4.38611	0.0863315
DSD	Rhsim02G0112500-Rhsim13G0157900	0.244315	1.12707	0.21677
DSD	Rhsim02G0113000-Rhsim02G0167000	0.0305686	0.0910298	0.335809
DSD	Rhsim02G0113200-Rhsim09G0033700	0.0196172	0.0536753	0.36548
DSD	Rhsim02G0114200-Rhsim07G0154600	0.147922	0.260649	0.567516
DSD	Rhsim02G0114300-Rhsim09G0041100	0.405258	1.59134	0.254665
DSD	Rhsim02G0114700-Rhsim04G0160500	0.105365	0.222224	0.474135
DSD	Rhsim02G0114900-Rhsim05G0232300	0.578079	3.27235	0.176656
DSD	Rhsim02G0115000-Rhsim06G0183600	0.768747	4.66129	0.164922
DSD	Rhsim02G0115400-Rhsim04G0057400	0.315362	1.56532	0.201468
DSD	Rhsim02G0115700-Rhsim02G0020600	0.0157098	0.0973032	0.161452
DSD	Rhsim02G0117000-Rhsim13G0049000	0.111561	0.167468	0.666166
DSD	Rhsim02G0117500-Rhsim08G0028000	0.0126552	0.018709	0.676421
DSD	Rhsim02G0117600-RhsimUnG0256100	0.470017	3.58472	0.131117
DSD	Rhsim02G0117800-Rhsim03G0132200	0.159747	0.511587	0.312258
DSD	Rhsim02G0117900-RhsimUnG0063200	0.149904	0.16993	0.882153
DSD	Rhsim02G0118500-Rhsim03G0014000	0.719964	4.09878	0.175653
DSD	Rhsim02G0118600-RhsimUnG0035900	0.798389	4.25042	0.187838
DSD	Rhsim02G0118700-Rhsim06G0153500	0.387289	1.97525	0.19607
DSD	Rhsim02G0118800-Rhsim06G0069300	0.479471	3.69895	0.129624
DSD	Rhsim02G0118900-RhsimUnG0258000	0.207202	1.52637	0.135748
DSD	Rhsim02G0119000-Rhsim06G0153300	0.339412	1.84652	0.183812
DSD	Rhsim02G0119300-RhsimUnG0258100	0.179397	2.21605	0.0809537
DSD	Rhsim02G0119400-Rhsim04G0050300	0.765605	4.52956	0.169024
DSD	Rhsim02G0120200-Rhsim07G0112500	0.0351549	0.0930025	0.377999
DSD	Rhsim02G0120300-Rhsim12G0121500	0.224355	0.687158	0.326496
DSD	Rhsim02G0120400-Rhsim13G0169800	0.640975	4.36829	0.146734
DSD	Rhsim02G0120700-Rhsim04G0066100	0.165781	1.26973	0.130564
DSD	Rhsim02G0121400-Rhsim01G0135900	0.319437	0.964378	0.331236
DSD	Rhsim02G0122200-Rhsim04G0188100	0.781172	4.9689	0.157212
DSD	Rhsim02G0122400-Rhsim09G0152100	0.522831	3.86783	0.135174
DSD	Rhsim02G0122500-Rhsim10G0049300	0.52346	4.35576	0.120177
DSD	Rhsim02G0123200-Rhsim12G0127300	0.291595	0.760859	0.383245
DSD	Rhsim02G0123300-RhsimUnG0043200	0.242373	1.40834	0.172098
DSD	Rhsim02G0123500-RhsimUnG0043500	0.123551	0.557636	0.221562
DSD	Rhsim02G0123700-Rhsim05G0210600	0.365967	3.46485	0.105623
DSD	Rhsim02G0124000-Rhsim09G0127800	0.300138	2.76408	0.108585
DSD	Rhsim02G0124100-Rhsim10G0127900	0.105739	0.251246	0.420857
DSD	Rhsim02G0124200-RhsimUnG0166500	0.101335	0.19493	0.519852
DSD	Rhsim02G0124400-RhsimUnG0166500	0.0258112	0.0594621	0.434079
DSD	Rhsim02G0125000-Rhsim01G0126200	0.0505191	0.029084	1.737
DSD	Rhsim02G0125100-Rhsim05G0088100	0.0140929	0.0974805	0.144571
DSD	Rhsim02G0125200-Rhsim07G0025200	0.534432	1.5402	0.346988
DSD	Rhsim02G0125400-Rhsim03G0167500	0.440125	4.24376	0.103711
DSD	Rhsim02G0125500-Rhsim11G0048600	0.246569	0.855536	0.288204
DSD	Rhsim02G0125600-Rhsim11G0048600	0.0827988	0.307899	0.268916
DSD	Rhsim02G0125900-Rhsim09G0160400	0.333686	0.553264	0.603122
DSD	Rhsim02G0126100-Rhsim11G0017100	0.332697	1.43272	0.232214
DSD	Rhsim02G0126400-Rhsim09G0160400	0.384858	0.668968	0.575301
DSD	Rhsim02G0126700-RhsimUnG0130200	0.0531839	0.10542	0.504495
DSD	Rhsim02G0126800-Rhsim13G0135200	0.148133	0.205212	0.721853
DSD	Rhsim02G0127100-RhsimUnG0044600	0.222133	0.945824	0.234857
DSD	Rhsim02G0127200-Rhsim11G0015600	0.390789	1.00524	0.388753
DSD	Rhsim02G0127300-Rhsim05G0077700	0.2566	0.73178	0.350653
DSD	Rhsim02G0127400-Rhsim05G0159900	0.266443	0.584732	0.455667
DSD	Rhsim02G0127500-Rhsim06G0196500	0.176736	2.04189	0.0865551
DSD	Rhsim02G0127700-Rhsim13G0070000	0.282165	2.53018	0.11152
DSD	Rhsim02G0128100-Rhsim10G0081200	0.128675	0.309544	0.415693
DSD	Rhsim02G0128200-Rhsim04G0080800	0.219451	0.473388	0.463576
DSD	Rhsim02G0128500-Rhsim04G0196800	0.611629	3.88856	0.157289
DSD	Rhsim02G0128800-Rhsim09G0033700	0.800991	4.22586	0.189545
DSD	Rhsim02G0128900-Rhsim10G0152100	0.385699	5.33766	0.07226
DSD	Rhsim02G0129000-Rhsim10G0002700	0.769885	1.67197	0.460465
DSD	Rhsim02G0129500-Rhsim10G0174800	0.184692	0.742619	0.248704
DSD	Rhsim02G0129700-Rhsim03G0027300	0.191385	0.409461	0.467407
DSD	Rhsim02G0129900-Rhsim07G0101500	0.107194	0.171134	0.626375
DSD	Rhsim02G0130000-Rhsim08G0252200	0.278417	0.594766	0.468112
DSD	Rhsim02G0130100-Rhsim03G0027300	0.190134	0.441361	0.430789
DSD	Rhsim02G0130200-Rhsim05G0054000	0.518548	4.71242	0.110038
DSD	Rhsim02G0130300-Rhsim11G0058800	0.501462	3.07729	0.162956
DSD	Rhsim02G0130400-Rhsim06G0199100	0.266392	1.87886	0.141784
DSD	Rhsim02G0130500-Rhsim02G0198000	0.128471	0.593041	0.216632
DSD	Rhsim02G0130800-Rhsim01G0162100	0.149161	0.280375	0.532006
DSD	Rhsim02G0131100-Rhsim06G0199600	0.327688	2.21779	0.147755
DSD	Rhsim02G0131300-Rhsim09G0039900	0.458537	3.94157	0.116334
DSD	Rhsim02G0131600-RhsimUnG0121600	0.328489	0.744984	0.440935
DSD	Rhsim02G0131800-Rhsim06G0199600	0.326605	1.62294	0.201243
DSD	Rhsim02G0132300-Rhsim04G0101900	0.809882	1.96476	0.412204
DSD	Rhsim02G0132800-Rhsim10G0136500	1.05078	4.53657	0.231624
DSD	Rhsim02G0133000-Rhsim02G0045800	0.329428	3.3483	0.0983868
DSD	Rhsim02G0133200-Rhsim07G0074500	0.309193	3.24415	0.0953081
DSD	Rhsim02G0133500-Rhsim04G0245000	0.440423	1.15376	0.381729
DSD	Rhsim02G0134100-Rhsim08G0097100	0.593635	1.44299	0.411391
DSD	Rhsim02G0134200-Rhsim06G0211100	0.367146	1.49309	0.245896
DSD	Rhsim02G0134500-Rhsim02G0094500	0.128857	0.523765	0.24602
DSD	Rhsim02G0134700-Rhsim04G0242400	0.347457	4.84862	0.071661
DSD	Rhsim02G0135000-Rhsim12G0075600	0.252091	4.33466	0.058157
DSD	Rhsim02G0135300-RhsimUnG0245700	0.341206	0.64889	0.52583
DSD	Rhsim02G0135400-Rhsim01G0112500	0.0785308	0.122583	0.640631
DSD	Rhsim02G0135800-Rhsim13G0093300	0.496233	2.52073	0.196861
DSD	Rhsim02G0136100-Rhsim02G0158700	0.154954	0.284586	0.544491
DSD	Rhsim02G0136200-Rhsim03G0202300	0.0546838	0.0834071	0.655625
DSD	Rhsim02G0136300-Rhsim03G0202300	0.0758668	0.164943	0.459956
DSD	Rhsim02G0137000-Rhsim01G0101900	0.209786	0.222508	0.942823
DSD	Rhsim02G0137100-Rhsim01G0101900	0.165113	0.106679	1.54775
DSD	Rhsim02G0137300-Rhsim01G0096000	0.137511	0.132223	1.04
DSD	Rhsim02G0137500-Rhsim13G0135200	0.183908	0.411486	0.446936
DSD	Rhsim02G0138000-Rhsim12G0092900	0.11288	0.320855	0.351811
DSD	Rhsim02G0138300-Rhsim10G0006000	0.45775	4.14273	0.110495
DSD	Rhsim02G0138400-Rhsim06G0035100	0.0387608	0.143927	0.269309
DSD	Rhsim02G0138500-Rhsim04G0023800	0.163182	1.82085	0.0896182
DSD	Rhsim02G0139200-Rhsim04G0024200	0.529221	2.7993	0.189055
DSD	Rhsim02G0139400-Rhsim05G0123700	0.182862	0.289558	0.631521
DSD	Rhsim02G0139600-RhsimUnG0208400	0.265362	0.244073	1.08722
DSD	Rhsim02G0139800-Rhsim05G0123600	0.187664	0.178295	1.05255
DSD	Rhsim02G0140100-Rhsim02G0142100	0.0586309	0.108008	0.54284
DSD	Rhsim02G0140200-Rhsim05G0099000	0.0967333	0.122435	0.790077
DSD	Rhsim02G0140300-Rhsim13G0217100	0.743929	4.31016	0.172599
DSD	Rhsim02G0140600-Rhsim08G0173300	0.375657	3.85419	0.097467
DSD	Rhsim02G0140700-Rhsim06G0054500	0.248779	3.13824	0.0792733
DSD	Rhsim02G0140900-Rhsim12G0062900	0.494422	4.20838	0.117485
DSD	Rhsim02G0141000-Rhsim13G0191100	0.19929	0.962379	0.20708
DSD	Rhsim02G0141100-Rhsim02G0215800	0.769117	2.49035	0.308838
DSD	Rhsim02G0141300-Rhsim03G0161400	0.633801	4.22997	0.149836
DSD	Rhsim02G0142100-Rhsim05G0100100	0.172829	0.187298	0.922748
DSD	Rhsim02G0142200-Rhsim04G0115000	0.0217627	0.0279423	0.778845
DSD	Rhsim02G0142300-Rhsim11G0186200	0.0430645	0.0610315	0.705611
DSD	Rhsim02G0142600-Rhsim04G0242700	0.695765	3.523	0.197492
DSD	Rhsim02G0142700-Rhsim13G0189900	0.122508	0.805607	0.152069
DSD	Rhsim02G0142800-Rhsim05G0227000	0.772495	4.89877	0.157692
DSD	Rhsim02G0142900-Rhsim03G0079900	0.0375152	0.139949	0.268064
DSD	Rhsim02G0143100-Rhsim09G0179000	0.435364	3.8838	0.112097
DSD	Rhsim02G0143200-Rhsim05G0057000	0.905186	4.03934	0.224092
DSD	Rhsim02G0143300-Rhsim06G0054800	0.528558	2.84753	0.18562
DSD	Rhsim02G0143500-Rhsim12G0070200	0.132084	0.726935	0.1817
DSD	Rhsim02G0143600-Rhsim13G0189500	0.174883	0.744015	0.235052
DSD	Rhsim02G0143700-RhsimUnG0166300	0.0582025	0.0937099	0.621093
DSD	Rhsim02G0143800-Rhsim13G0194300	0.118212	2.90209	0.0407333
DSD	Rhsim02G0143900-Rhsim01G0034000	0.626509	4.61207	0.135841
DSD	Rhsim02G0144000-Rhsim07G0217600	0.350998	4.11727	0.0852501
DSD	Rhsim02G0144100-Rhsim10G0175000	0.299	4.16127	0.071853
DSD	Rhsim02G0144300-Rhsim13G0194300	0.0207768	1.3315	0.015604
DSD	Rhsim02G0144400-RhsimUnG0197100	0.189206	0.200881	0.941879
DSD	Rhsim02G0144500-Rhsim05G0045400	0.132909	0.187404	0.709211
DSD	Rhsim02G0144600-Rhsim06G0167000	0.200614	2.19369	0.0914503
DSD	Rhsim02G0144700-Rhsim13G0150500	0.398478	4.54592	0.0876561
DSD	Rhsim02G0144900-Rhsim04G0055800	0.118478	0.488822	0.242375
DSD	Rhsim02G0145000-Rhsim04G0075700	0.525143	3.73278	0.140684
DSD	Rhsim02G0145300-Rhsim02G0199200	0.232364	4.86	0.0478114
DSD	Rhsim02G0145400-Rhsim09G0045500	0.350447	2.50803	0.13973
DSD	Rhsim02G0146000-Rhsim07G0155800	0.370606	3.09919	0.119582
DSD	Rhsim02G0146100-Rhsim10G0157200	0.0175055	0.0525326	0.333231
DSD	Rhsim02G0146300-Rhsim03G0107700	0.192082	0.340826	0.563578
DSD	Rhsim02G0146500-Rhsim06G0135300	0.246101	3.13142	0.0785911
DSD	Rhsim02G0146600-RhsimUnG0218100	0.0236228	0.0450546	0.524314
DSD	Rhsim02G0146700-Rhsim06G0209000	0.55453	1.89898	0.292014
DSD	Rhsim02G0147200-Rhsim04G0141100	0.15284	0.270439	0.565157
DSD	Rhsim02G0147300-Rhsim03G0184300	0.0580835	0.122364	0.47468
DSD	Rhsim02G0147400-Rhsim01G0047600	0.108871	0.193456	0.562768
DSD	Rhsim02G0147600-Rhsim02G0157700	0.33039	0.806286	0.409768
DSD	Rhsim02G0147700-Rhsim11G0026200	0.328222	1.54243	0.212796
DSD	Rhsim02G0147800-RhsimUnG0016500	0.0763749	0.196037	0.389594
DSD	Rhsim02G0147900-Rhsim06G0095400	0.0148113	0.0263967	0.561104
DSD	Rhsim02G0148300-Rhsim05G0229300	0.587697	2.41284	0.243571
DSD	Rhsim02G0148400-Rhsim02G0177900	0.11081	0.423417	0.261704
DSD	Rhsim02G0148500-Rhsim07G0185000	0.311835	2.97289	0.104893
DSD	Rhsim02G0148800-Rhsim05G0097900	0.462142	0.857386	0.539013
DSD	Rhsim02G0148900-Rhsim06G0210000	0.0139028	1.03775	0.013397
DSD	Rhsim02G0149100-Rhsim07G0130000	0.221881	4.77554	0.0464619
DSD	Rhsim02G0149400-Rhsim06G0099000	0.258202	0.590144	0.437523
DSD	Rhsim02G0149500-Rhsim13G0234900	0.264816	4.69415	0.056414
DSD	Rhsim02G0149700-Rhsim01G0076100	0.0359613	0.0437941	0.821146
DSD	Rhsim02G0149800-Rhsim10G0079600	0.348582	1.80439	0.193186
DSD	Rhsim02G0150000-RhsimUnG0192900	0.209811	0.559217	0.375188
DSD	Rhsim02G0150100-Rhsim05G0229900	0.282757	4.49217	0.0629445
DSD	Rhsim02G0150600-Rhsim06G0111000	0.209413	0.19335	1.08308
DSD	Rhsim02G0150700-Rhsim13G0186800	0.202437	2.79195	0.0725074
DSD	Rhsim02G0150800-Rhsim01G0128900	0.660287	1.93065	0.342003
DSD	Rhsim02G0151000-Rhsim06G0119500	0.0372609	0.17486	0.213089
DSD	Rhsim02G0151100-Rhsim01G0162100	0.11037	0.374924	0.29438
DSD	Rhsim02G0151400-Rhsim09G0068800	0.507661	3.88207	0.130771
DSD	Rhsim02G0151500-Rhsim06G0218100	0.708087	3.28883	0.215301
DSD	Rhsim02G0151600-Rhsim01G0175200	0.0372756	0.0321035	1.16111
DSD	Rhsim02G0151700-Rhsim08G0088500	0.801951	4.14565	0.193444
DSD	Rhsim02G0151800-Rhsim04G0173300	0.336452	3.50658	0.0959488
DSD	Rhsim02G0151900-Rhsim06G0114700	0.548161	4.84299	0.113187
DSD	Rhsim02G0152000-Rhsim07G0161100	0.0810372	0.201758	0.401655
DSD	Rhsim02G0152100-Rhsim04G0153800	0.0695172	0.217761	0.319236
DSD	Rhsim02G0152600-Rhsim10G0103500	0.630541	0.955079	0.660198
DSD	Rhsim02G0152800-Rhsim08G0169600	0.0882499	0.21743	0.405878
DSD	Rhsim02G0153100-Rhsim04G0169400	0.15466	0.28505	0.542574
DSD	Rhsim02G0153200-Rhsim02G0166900	0.0124843	0.0232859	0.536129
DSD	Rhsim02G0153500-Rhsim06G0237400	0.608398	3.56517	0.170651
DSD	Rhsim02G0153600-Rhsim06G0088600	0.121508	0.372147	0.326505
DSD	Rhsim02G0153700-Rhsim11G0001800	0.110672	0.106881	1.03547
DSD	Rhsim02G0153800-Rhsim09G0045500	0.765338	3.60677	0.212195
DSD	Rhsim02G0153900-Rhsim10G0122900	0.411155	0.654768	0.627939
DSD	Rhsim02G0154000-Rhsim04G0055800	0.13669	0.525498	0.260115
DSD	Rhsim02G0154200-Rhsim01G0126200	0.216957	0.558427	0.388515
DSD	Rhsim02G0154400-Rhsim07G0182500	0.102905	0.100033	1.0287
DSD	Rhsim02G0154500-Rhsim02G0128300	0.554743	2.26899	0.244489
DSD	Rhsim02G0154800-Rhsim09G0096400	0.241545	0.365059	0.661661
DSD	Rhsim02G0155100-Rhsim08G0142800	0.30476	0.657732	0.463349
DSD	Rhsim02G0155200-Rhsim08G0133400	0.0307996	0.024088	1.27863
DSD	Rhsim02G0155300-Rhsim08G0133500	0.0974599	0.191074	0.510063
DSD	Rhsim02G0155400-Rhsim02G0145400	0.425019	1.22229	0.347722
DSD	Rhsim02G0155500-Rhsim01G0136300	0.0976228	0.28344	0.344422
DSD	Rhsim02G0156000-Rhsim11G0003900	0.174824	0.329367	0.530788
DSD	Rhsim02G0156100-Rhsim07G0256200	0.832049	4.17441	0.199322
DSD	Rhsim02G0156200-Rhsim03G0122200	0.0935495	0.191663	0.488093
DSD	Rhsim02G0156300-Rhsim02G0177900	0.103987	0.10278	1.01174
DSD	Rhsim02G0156400-Rhsim02G0157700	0.118881	0.169889	0.699757
DSD	Rhsim02G0156500-Rhsim02G0147600	0.0556918	0.117219	0.475109
DSD	Rhsim02G0156600-RhsimUnG0063700	0.0494963	0.0837965	0.590672
DSD	Rhsim02G0156700-Rhsim03G0043500	0.249578	0.353381	0.706258
DSD	Rhsim02G0156900-Rhsim04G0153800	0.161275	0.576069	0.279958
DSD	Rhsim02G0157000-Rhsim02G0181700	0.842454	3.96263	0.2126
DSD	Rhsim02G0157200-Rhsim09G0057000	0.0798958	0.123752	0.645613
DSD	Rhsim02G0157300-Rhsim02G0155100	0.0864252	0.120862	0.715074
DSD	Rhsim02G0157400-RhsimMtG0002500	0.326986	0.374178	0.873878
DSD	Rhsim02G0157600-Rhsim05G0126400	0.0510731	0.436764	0.116935
DSD	Rhsim02G0157700-Rhsim05G0032900	0.0990387	0.218718	0.452816
DSD	Rhsim02G0157800-Rhsim03G0040000	0.0610393	0.102517	0.595409
DSD	Rhsim02G0158000-Rhsim03G0202300	0.0338377	0.0541091	0.62536
DSD	Rhsim02G0158300-Rhsim06G0043400	0.465766	1.61547	0.288316
DSD	Rhsim02G0158400-Rhsim05G0042600	0.133708	0.345868	0.386585
DSD	Rhsim02G0158500-Rhsim04G0055800	0.178835	0.576975	0.309953
DSD	Rhsim02G0159000-Rhsim13G0114100	0.279865	1.23895	0.225888
DSD	Rhsim02G0159100-Rhsim09G0063300	0.106312	0.245761	0.432582
DSD	Rhsim02G0159500-Rhsim05G0190400	0.19426	0.526131	0.369224
DSD	Rhsim02G0160000-Rhsim13G0068100	0.246819	0.697696	0.353763
DSD	Rhsim02G0160100-Rhsim02G0169800	0.317948	4.58602	0.0693299
DSD	Rhsim02G0160200-Rhsim06G0120600	0.42932	0.796046	0.539315
DSD	Rhsim02G0160500-Rhsim05G0092400	0.13858	0.348859	0.397238
DSD	Rhsim02G0160700-RhsimUnG0230800	0.140102	0.319984	0.437841
DSD	Rhsim02G0160900-Rhsim10G0160500	0.100679	0.157187	0.640508
DSD	Rhsim02G0161000-Rhsim02G0220700	0.0392674	0.0880686	0.445873
DSD	Rhsim02G0161200-Rhsim08G0226600	0.215332	4.80293	0.0448334
DSD	Rhsim02G0161600-Rhsim11G0015600	0.377388	0.984527	0.383319
DSD	Rhsim02G0161900-Rhsim12G0045300	0.32272	0.442411	0.729457
DSD	Rhsim02G0162100-Rhsim04G0226800	0.0516833	0.0555881	0.929755
DSD	Rhsim02G0162400-Rhsim04G0227100	0.0182684	0.0569889	0.320561
DSD	Rhsim02G0163000-Rhsim10G0209500	0.513992	4.26624	0.120479
DSD	Rhsim02G0163200-Rhsim04G0201600	0.684762	4.62776	0.147968
DSD	Rhsim02G0163400-Rhsim01G0177800	0.014568	0.0207629	0.701634
DSD	Rhsim02G0163500-Rhsim01G0177800	0.0310566	0.0715548	0.434025
DSD	Rhsim02G0163600-Rhsim01G0177800	0.0190871	0.037545	0.508381
DSD	Rhsim02G0163700-Rhsim10G0209500	0.491601	4.21895	0.116522
DSD	Rhsim02G0163800-Rhsim12G0095300	0.0459211	0.135449	0.339029
DSD	Rhsim02G0163900-Rhsim10G0159200	0.0085366	0.123016	0.069394
DSD	Rhsim02G0164400-Rhsim07G0080800	0.321498	0.778334	0.41306
DSD	Rhsim02G0164600-Rhsim07G0080800	0.10704	0.255068	0.419652
DSD	Rhsim02G0164900-Rhsim07G0080800	0.122559	0.144964	0.845439
DSD	Rhsim02G0165000-Rhsim04G0095200	0.0662466	0.175382	0.377728
DSD	Rhsim02G0165500-Rhsim05G0034500	0.850546	4.07607	0.208668
DSD	Rhsim02G0165900-Rhsim08G0178900	0.756142	4.26979	0.177091
DSD	Rhsim02G0166000-Rhsim09G0071200	0.351106	1.44968	0.242196
DSD	Rhsim02G0166400-RhsimUnG0015900	0.422336	3.50364	0.120542
DSD	Rhsim02G0166500-Rhsim03G0056100	0.167024	0.481262	0.347054
DSD	Rhsim02G0166800-Rhsim10G0189700	0.164838	0.364527	0.452197
DSD	Rhsim02G0166900-Rhsim02G0180000	0.137123	0.199159	0.688512
DSD	Rhsim02G0167000-Rhsim04G0169400	0.139323	0.265406	0.524944
DSD	Rhsim02G0167100-Rhsim02G0177500	0.309447	0.759576	0.407395
DSD	Rhsim02G0167300-RhsimUnG0089800	0.0135214	0.0246643	0.548217
DSD	Rhsim02G0167400-RhsimUnG0089900	0.0961556	0.246053	0.390792
DSD	Rhsim02G0167600-RhsimUnG0089900	0.0669513	0.0992975	0.674249
DSD	Rhsim02G0168300-Rhsim02G0172200	0.65991	3.90243	0.169102
DSD	Rhsim02G0168600-Rhsim02G0175100	0.265116	1.59669	0.166041
DSD	Rhsim02G0168700-Rhsim02G0175100	0.266339	1.42132	0.187388
DSD	Rhsim02G0168800-Rhsim02G0175100	0.247787	1.11083	0.223065
DSD	Rhsim02G0169100-Rhsim01G0161700	0.214242	4.05679	0.0528107
DSD	Rhsim02G0169700-Rhsim08G0228900	0.874448	4.14994	0.210714
DSD	Rhsim02G0170000-Rhsim13G0116100	0.249736	0.693977	0.359863
DSD	Rhsim02G0170100-RhsimUnG0204800	0.318991	4.04199	0.0789192
DSD	Rhsim02G0170200-Rhsim02G0160100	0.302695	3.72019	0.0813655
DSD	Rhsim02G0170300-Rhsim11G0012100	0.43453	3.11294	0.139588
DSD	Rhsim02G0170500-Rhsim09G0074100	0.447586	3.75794	0.119104
DSD	Rhsim02G0170800-Rhsim09G0100100	0.0093622	0.0777219	0.120458
DSD	Rhsim02G0170900-RhsimUnG0204800	0.318646	2.24	0.142253
DSD	Rhsim02G0171100-Rhsim06G0199100	0.721182	4.28466	0.168317
DSD	Rhsim02G0171400-Rhsim06G0001200	0.415914	4.19839	0.0990652
DSD	Rhsim02G0171700-Rhsim05G0048700	0.131605	0.446807	0.294546
DSD	Rhsim02G0172000-RhsimUnG0178400	0.144107	0.195737	0.736227
DSD	Rhsim02G0172100-Rhsim03G0056000	0.254576	0.462893	0.549967
DSD	Rhsim02G0172200-Rhsim03G0152900	0.706883	4.21021	0.167898
DSD	Rhsim02G0172600-Rhsim13G0138500	0.31013	0.807509	0.384058
DSD	Rhsim02G0172700-Rhsim04G0151200	0.522127	0.523429	0.997514
DSD	Rhsim02G0172800-Rhsim13G0157600	0.265869	0.417764	0.63641
DSD	Rhsim02G0172900-Rhsim04G0219100	0.995977	2.6001	0.383053
DSD	Rhsim02G0173400-Rhsim09G0033000	0.339566	0.84675	0.401022
DSD	Rhsim02G0173600-Rhsim13G0188700	0.694444	4.5512	0.152585
DSD	Rhsim02G0173700-Rhsim12G0054400	0.688743	2.01936	0.34107
DSD	Rhsim02G0174000-Rhsim13G0129300	0.444874	3.59455	0.123764
DSD	Rhsim02G0174200-Rhsim08G0166600	0.28937	0.321518	0.90001
DSD	Rhsim02G0174400-RhsimUnG0069000	0.393133	1.42316	0.276239
DSD	Rhsim02G0174500-Rhsim03G0116000	0.410118	1.87921	0.21824
DSD	Rhsim02G0174600-Rhsim11G0005800	0.0703279	0.103934	0.676661
DSD	Rhsim02G0174900-Rhsim12G0045200	0.613908	3.96107	0.154986
DSD	Rhsim02G0175000-Rhsim11G0117800	0.146439	1.65158	0.0886658
DSD	Rhsim02G0175200-Rhsim08G0227400	0.206093	3.27591	0.0629118
DSD	Rhsim02G0175500-Rhsim06G0070800	0.100196	0.123109	0.813887
DSD	Rhsim02G0175700-RhsimUnG0235700	0.135255	0.231529	0.584182
DSD	Rhsim02G0175800-Rhsim07G0145900	0.244655	0.515123	0.474946
DSD	Rhsim02G0176100-Rhsim04G0101300	0.247609	0.685306	0.361312
DSD	Rhsim02G0176400-Rhsim04G0045300	0.0445029	0.220321	0.201991
DSD	Rhsim02G0176700-Rhsim03G0056100	0.309643	0.681135	0.454598
DSD	Rhsim02G0176800-Rhsim07G0146600	0.207144	1.25393	0.165196
DSD	Rhsim02G0177000-Rhsim10G0127200	0.775092	2.78968	0.277843
DSD	Rhsim02G0177200-Rhsim01G0162100	0.146475	0.337399	0.434129
DSD	Rhsim02G0177300-Rhsim11G0031400	0.0764085	0.369558	0.206756
DSD	Rhsim02G0177400-Rhsim11G0150800	0.428421	1.49094	0.287349
DSD	Rhsim02G0177600-Rhsim10G0120400	0.203659	0.532702	0.382313
DSD	Rhsim02G0177700-Rhsim10G0112000	0.376406	1.48859	0.25286
DSD	Rhsim02G0177800-Rhsim03G0167500	0.147048	1.29316	0.113711
DSD	Rhsim02G0177900-Rhsim09G0074100	0.12754	0.451541	0.282454
DSD	Rhsim02G0178000-Rhsim06G0045600	0.2168	0.494757	0.438195
DSD	Rhsim02G0178100-Rhsim11G0011200	0.541763	3.56368	0.152023
DSD	Rhsim02G0178200-RhsimUnG0103300	0.434903	2.58652	0.168142
DSD	Rhsim02G0178400-Rhsim07G0180000	0.923765	2.27835	0.405453
DSD	Rhsim02G0178700-Rhsim13G0135200	0.110329	0.317836	0.347125
DSD	Rhsim02G0179200-Rhsim08G0225400	0.377998	1.35827	0.278293
DSD	Rhsim02G0179500-Rhsim06G0068500	0.369785	4.23247	0.0873686
DSD	Rhsim02G0179600-Rhsim08G0116300	0.423506	1.94531	0.217706
DSD	Rhsim02G0179900-Rhsim02G0153100	0.120315	0.191889	0.627
DSD	Rhsim02G0180000-Rhsim02G0128300	0.741489	4.48637	0.165276
DSD	Rhsim02G0180700-Rhsim06G0206900	0.633601	3.46253	0.182988
DSD	Rhsim02G0180900-Rhsim03G0020200	0.3902	0.915233	0.426339
DSD	Rhsim02G0181000-Rhsim11G0074300	0.449314	4.35607	0.103147
DSD	Rhsim02G0181200-Rhsim06G0202900	0.313603	4.14256	0.0757026
DSD	Rhsim02G0181300-Rhsim13G0129300	0.0975465	0.187916	0.519097
[truncated: 338,372+ more rows]
[truncated: 6 more columns]
